# Supplementary material for: Type II Alveolar Epithelial Cells Promote Sepsis‐Induced Immunosuppression in Alveolar Macrophages via Exosomal lncRNA Rmrp Release
Source: Adv Sci (Weinh). 2025 Nov 3;13(1):e00376. doi: 10.1002/advs.202500376 (PMC12766999; doi:10.1002/advs.202500376)
Supplement: Supplementary file 2 — Supporting Information [file ADVS-13-e00376-s002.xlsx]

## Sheet: Sheet1
Table S3. Proteins interacted with sense Rmrp but not anti-sense Rmrp identified using biotin-RNA pulldown assay followed by MS
PG.Database	PG.OrganismId	PG.Protein Existence	PG.Sequence Version	PG.FASTAName	PG.FASTAHeader	PG.CellularComponent	PG.BiologicalProcess	PG.MolecularFunction	PG.UniprotIds	PG.ProteinAccessions	PG.ProteinNames	PG.Organisms	PG.Genes	PG.ProteinDescriptions	ZL-IP-RAW-264_Slot2-29_1_32027.d.PG.Label-Free Quant	ZL-IP-RAW-264_Slot2-29_1_32027.d.PG.Coverage	ZL-IP-RAW-264_Slot2-29_1_32027.d.PG.UniquePeptidesForQuantInRun	ZL-IP-RAW-264_Slot2-29_1_32027.d.PG.QValue
sp	10090	1	1	Mus musculus_reviewed_20240514	>sp|P22893|TTP_MOUSE mRNA decay activator protein ZFP36 OS=Mus musculus OX=10090 GN=Zfp36 PE=1 SV=1				P22893	P22893	TTP_MOUSE	Mus musculus	Zfp36	mRNA decay activator protein ZFP36	517.375	0.066	1	0.006456
sp	10090	1	1	Mus musculus_reviewed_20240514	>sp|Q3U128|APCD1_MOUSE Protein APCDD1 OS=Mus musculus OX=10090 GN=Apcdd1 PE=1 SV=1				Q3U128	Q3U128	APCD1_MOUSE	Mus musculus	Apcdd1	Protein APCDD1	5149.1	0.047	1	0.00264317
sp	10090	2	1	Mus musculus_reviewed_20240514	>sp|Q8BJW5|NOL11_MOUSE Nucleolar protein 11 OS=Mus musculus OX=10090 GN=Nol11 PE=2 SV=1				Q8BJW5	Q8BJW5	NOL11_MOUSE	Mus musculus	Nol11	Nucleolar protein 11	650.142	0.057	2	0
sp	10090	2	1	Mus musculus_reviewed_20240514	>sp|Q9D0D4|DIM1_MOUSE Probable dimethyladenosine transferase OS=Mus musculus OX=10090 GN=Dimt1 PE=2 SV=1				Q9D0D4	Q9D0D4	DIM1_MOUSE	Mus musculus	Dimt1	Probable dimethyladenosine transferase	4908.18	0.163	3	0
sp	10090	1	1	Mus musculus_reviewed_20240514	>sp|Q9Z2Z6|MCAT_MOUSE Mitochondrial carnitine/acylcarnitine carrier protein OS=Mus musculus OX=10090 GN=Slc25a20 PE=1 SV=1				Q9Z2Z6	Q9Z2Z6	MCAT_MOUSE	Mus musculus	Slc25a20	Mitochondrial carnitine/acylcarnitine carrier protein	729.481	0.037	1	0.00479512
sp	10090	1	3	Mus musculus_reviewed_20240514	>sp|Q9QWL7|K1C17_MOUSE Keratin, type I cytoskeletal 17 OS=Mus musculus OX=10090 GN=Krt17 PE=1 SV=3				Q9QWL7	Q9QWL7	K1C17_MOUSE	Mus musculus	Krt17	Keratin, type I cytoskeletal 17	14314.7	0.293	5	0
sp	10090	1	2	Mus musculus_reviewed_20240514	>sp|Q920A7|AFG31_MOUSE AFG3-like protein 1 OS=Mus musculus OX=10090 GN=Afg3l1 PE=1 SV=2				Q920A7	Q920A7	AFG31_MOUSE	Mus musculus	Afg3l1	AFG3-like protein 1	4548.06	0.072	4	0
sp	10090	1	2	Mus musculus_reviewed_20240514	>sp|Q80UP3|DGKZ_MOUSE Diacylglycerol kinase zeta OS=Mus musculus OX=10090 GN=Dgkz PE=1 SV=2				Q80UP3	Q80UP3	DGKZ_MOUSE	Mus musculus	Dgkz	Diacylglycerol kinase zeta	1702.62	0.034	2	0
sp	10090	2	1	Mus musculus_reviewed_20240514	>sp|Q8BGS3|ZKSC1_MOUSE Zinc finger protein with KRAB and SCAN domains 1 OS=Mus musculus OX=10090 GN=Zkscan1 PE=2 SV=1				Q8BGS3	Q8BGS3	ZKSC1_MOUSE	Mus musculus	Zkscan1	Zinc finger protein with KRAB and SCAN domains 1	823.766	0.029	1	0
sp	10090	1	3	Mus musculus_reviewed_20240514	>sp|Q8BX90|FND3A_MOUSE Fibronectin type-III domain-containing protein 3A OS=Mus musculus OX=10090 GN=Fndc3a PE=1 SV=3				Q8BX90	Q8BX90	FND3A_MOUSE	Mus musculus	Fndc3a	Fibronectin type-III domain-containing protein 3A	324.57	0.017	1	0
sp	10090	1	1	Mus musculus_reviewed_20240514	>sp|Q8BG60|TXNIP_MOUSE Thioredoxin-interacting protein OS=Mus musculus OX=10090 GN=Txnip PE=1 SV=1				Q8BG60	Q8BG60	TXNIP_MOUSE	Mus musculus	Txnip	Thioredoxin-interacting protein	5545.41	0.035	1	0
sp	10090	1	2	Mus musculus_reviewed_20240514	>sp|Q9R0K7|AT2B2_MOUSE Plasma membrane calcium-transporting ATPase 2 OS=Mus musculus OX=10090 GN=Atp2b2 PE=1 SV=2				Q9R0K7	Q9R0K7	AT2B2_MOUSE	Mus musculus	Atp2b2	Plasma membrane calcium-transporting ATPase 2	1854.33	0.01	1	0.00558179
sp	10090	2	1	Mus musculus_reviewed_20240514	>sp|G3X9G7|ZN809_MOUSE Zinc finger protein 809 OS=Mus musculus OX=10090 GN=Zfp809 PE=2 SV=1				G3X9G7	G3X9G7	ZN809_MOUSE	Mus musculus	Zfp809	Zinc finger protein 809	3136.4	0.03	1	0.0059778
sp	10090	1	3	Mus musculus_reviewed_20240514	>sp|Q9CZE3|RAB32_MOUSE Ras-related protein Rab-32 OS=Mus musculus OX=10090 GN=Rab32 PE=1 SV=3				Q9CZE3	Q9CZE3	RAB32_MOUSE	Mus musculus	Rab32	Ras-related protein Rab-32	472.151	0.085	1	0.00178094
sp	10090	1	1	Mus musculus_reviewed_20240514	>sp|Q61214|DYR1A_MOUSE Dual specificity tyrosine-phosphorylation-regulated kinase 1A OS=Mus musculus OX=10090 GN=Dyrk1a PE=1 SV=1				Q61214	Q61214	DYR1A_MOUSE	Mus musculus	Dyrk1a	Dual specificity tyrosine-phosphorylation-regulated kinase 1A	5090.52	0.181	5	0
sp	10090	1	1	Mus musculus_reviewed_20240514	>sp|P97432|NBR1_MOUSE Next to BRCA1 gene 1 protein OS=Mus musculus OX=10090 GN=Nbr1 PE=1 SV=1				P97432	P97432	NBR1_MOUSE	Mus musculus	Nbr1	Next to BRCA1 gene 1 protein	8271.3	0.063	5	0
sp	10090	1	1	Mus musculus_reviewed_20240514	>sp|Q9JI10|STK3_MOUSE Serine/threonine-protein kinase 3 OS=Mus musculus OX=10090 GN=Stk3 PE=1 SV=1;>sp|Q9JI11|STK4_MOUSE Serine/threonine-protein kinase 4 OS=Mus musculus OX=10090 GN=Stk4 PE=1 SV=1	;	;	;	Q9JI10;Q9JI11	Q9JI10;Q9JI11	STK3_MOUSE;STK4_MOUSE	Mus musculus	Stk3;Stk4	Serine/threonine-protein kinase 3;Serine/threonine-protein kinase 4	3256.68	5.8%;6%	2	0
sp	10090	1	1	Mus musculus_reviewed_20240514	>sp|Q8CJ67|STAU2_MOUSE Double-stranded RNA-binding protein Staufen homolog 2 OS=Mus musculus OX=10090 GN=Stau2 PE=1 SV=1				Q8CJ67	Q8CJ67	STAU2_MOUSE	Mus musculus	Stau2	Double-stranded RNA-binding protein Staufen homolog 2	954.713	0.053	2	0
sp	10090	1	1	Mus musculus_reviewed_20240514	>sp|Q80XP8|FA76B_MOUSE Protein FAM76B OS=Mus musculus OX=10090 GN=Fam76b PE=1 SV=1				Q80XP8	Q80XP8	FA76B_MOUSE	Mus musculus	Fam76b	Protein FAM76B	1291.7	0.118	3	0
sp	10090	1	1	Mus musculus_reviewed_20240514	>sp|Q8K2Y9|CCM2_MOUSE Cerebral cavernous malformations protein 2 homolog OS=Mus musculus OX=10090 GN=Ccm2 PE=1 SV=1				Q8K2Y9	Q8K2Y9	CCM2_MOUSE	Mus musculus	Ccm2	Cerebral cavernous malformations protein 2 homolog	18736	0.552	5	0
sp	10090	1	2	Mus musculus_reviewed_20240514	>sp|Q3V0C5|UBP48_MOUSE Ubiquitin carboxyl-terminal hydrolase 48 OS=Mus musculus OX=10090 GN=Usp48 PE=1 SV=2				Q3V0C5	Q3V0C5	UBP48_MOUSE	Mus musculus	Usp48	Ubiquitin carboxyl-terminal hydrolase 48	705.805	0.016	1	0.00134288
sp	10090	1	1	Mus musculus_reviewed_20240514	>sp|Q6GQT9|NOMO1_MOUSE BOS complex subunit NOMO1 OS=Mus musculus OX=10090 GN=Nomo1 PE=1 SV=1				Q6GQT9	Q6GQT9	NOMO1_MOUSE	Mus musculus	Nomo1	BOS complex subunit NOMO1	1613.55	0.023	2	0
sp	10090	1	1	Mus musculus_reviewed_20240514	>sp|E9Q557|DESP_MOUSE Desmoplakin OS=Mus musculus OX=10090 GN=Dsp PE=1 SV=1				E9Q557	E9Q557	DESP_MOUSE	Mus musculus	Dsp	Desmoplakin	2406.34	0.026	5	0
sp	10090	1	2	Mus musculus_reviewed_20240514	>sp|P48725|PCNT_MOUSE Pericentrin OS=Mus musculus OX=10090 GN=Pcnt PE=1 SV=2				P48725	P48725	PCNT_MOUSE	Mus musculus	Pcnt	Pericentrin	4687.13	0.043	5	0
sp	10090	1	2	Mus musculus_reviewed_20240514	>sp|P39053|DYN1_MOUSE Dynamin-1 OS=Mus musculus OX=10090 GN=Dnm1 PE=1 SV=2				P39053	P39053	DYN1_MOUSE	Mus musculus	Dnm1	Dynamin-1	436.247	0.017	1	0.00558179
sp	10090	1	1	Mus musculus_reviewed_20240514	>sp|Q7TPM1|PRC2B_MOUSE Protein PRRC2B OS=Mus musculus OX=10090 GN=Prrc2b PE=1 SV=1				Q7TPM1	Q7TPM1	PRC2B_MOUSE	Mus musculus	Prrc2b	Protein PRRC2B	1388.24	0.036	3	0
sp	10090	1	2	Mus musculus_reviewed_20240514	>sp|Q80WC3|TNC18_MOUSE Trinucleotide repeat-containing gene 18 protein OS=Mus musculus OX=10090 GN=Tnrc18 PE=1 SV=2				Q80WC3	Q80WC3	TNC18_MOUSE	Mus musculus	Tnrc18	Trinucleotide repeat-containing gene 18 protein	467.986	0.007	1	0
sp	10090	1	3	Mus musculus_reviewed_20240514	>sp|Q9R112|SQOR_MOUSE Sulfide:quinone oxidoreductase, mitochondrial OS=Mus musculus OX=10090 GN=Sqor PE=1 SV=3				Q9R112	Q9R112	SQOR_MOUSE	Mus musculus	Sqor	Sulfide:quinone oxidoreductase, mitochondrial	649.484	0.08	2	0
sp	10090	1	2	Mus musculus_reviewed_20240514	>sp|P55258|RAB8A_MOUSE Ras-related protein Rab-8A OS=Mus musculus OX=10090 GN=Rab8a PE=1 SV=2				P55258	P55258	RAB8A_MOUSE	Mus musculus	Rab8a	Ras-related protein Rab-8A	77.7952	0.068	1	0.00558179
sp	10090	1	1	Mus musculus_reviewed_20240514	>sp|Q9CQG2|MET16_MOUSE RNA N6-adenosine-methyltransferase METTL16 OS=Mus musculus OX=10090 GN=Mettl16 PE=1 SV=1				Q9CQG2	Q9CQG2	MET16_MOUSE	Mus musculus	Mettl16	RNA N6-adenosine-methyltransferase METTL16	478.487	0.022	1	0
sp	10090	1	2	Mus musculus_reviewed_20240514	>sp|O88573|AFF1_MOUSE AF4/FMR2 family member 1 OS=Mus musculus OX=10090 GN=Aff1 PE=1 SV=2				O88573	O88573	AFF1_MOUSE	Mus musculus	Aff1	AF4/FMR2 family member 1	4233.71	0.068	5	0
sp	10090	2	3	Mus musculus_reviewed_20240514	>sp|Q69ZB8|ZCHC2_MOUSE Zinc finger CCHC domain-containing protein 2 OS=Mus musculus OX=10090 GN=Zcchc2 PE=2 SV=3				Q69ZB8	Q69ZB8	ZCHC2_MOUSE	Mus musculus	Zcchc2	Zinc finger CCHC domain-containing protein 2	579.537	0.034	2	0
sp	10090	1	1	Mus musculus_reviewed_20240514	>sp|B1AY10|NFX1_MOUSE Transcriptional repressor NF-X1 OS=Mus musculus OX=10090 GN=Nfx1 PE=1 SV=1				B1AY10	B1AY10	NFX1_MOUSE	Mus musculus	Nfx1	Transcriptional repressor NF-X1	251.137	0.017	1	0
sp	10090	1	3	Mus musculus_reviewed_20240514	>sp|Q64700|RBL2_MOUSE Retinoblastoma-like protein 2 OS=Mus musculus OX=10090 GN=Rbl2 PE=1 SV=3				Q64700	Q64700	RBL2_MOUSE	Mus musculus	Rbl2	Retinoblastoma-like protein 2	1275.28	0.023	2	0
sp	10090	1	1	Mus musculus_reviewed_20240514	>sp|E9QAM5|HELZ2_MOUSE 3'-5' exoribonuclease HELZ2 OS=Mus musculus OX=10090 GN=Helz2 PE=1 SV=1				E9QAM5	E9QAM5	HELZ2_MOUSE	Mus musculus	Helz2	3'-5' exoribonuclease HELZ2	598.517	0.006	1	0.00807137
sp	10090	1	3	Mus musculus_reviewed_20240514	>sp|P01029|CO4B_MOUSE Complement C4-B OS=Mus musculus OX=10090 GN=C4b PE=1 SV=3				P01029	P01029	CO4B_MOUSE	Mus musculus	C4b	Complement C4-B	1169.64	0.02	2	0
sp	10090	1	3	Mus musculus_reviewed_20240514	>sp|Q9EPK2|XRP2_MOUSE Protein XRP2 OS=Mus musculus OX=10090 GN=Rp2 PE=1 SV=3				Q9EPK2	Q9EPK2	XRP2_MOUSE	Mus musculus	Rp2	Protein XRP2	622.242	0.029	1	0.00306883
sp	10090	1	1	Mus musculus_reviewed_20240514	>sp|Q8R4B8|NLRP3_MOUSE NACHT, LRR and PYD domains-containing protein 3 OS=Mus musculus OX=10090 GN=Nlrp3 PE=1 SV=1				Q8R4B8	Q8R4B8	NLRP3_MOUSE	Mus musculus	Nlrp3	NACHT, LRR and PYD domains-containing protein 3	663.319	0.014	1	0
sp	10090	1	2	Mus musculus_reviewed_20240514	>sp|Q8K0D0|CDK17_MOUSE Cyclin-dependent kinase 17 OS=Mus musculus OX=10090 GN=Cdk17 PE=1 SV=2				Q8K0D0	Q8K0D0	CDK17_MOUSE	Mus musculus	Cdk17	Cyclin-dependent kinase 17	2753.3	0.054	2	0
sp	10090	1	1	Mus musculus_reviewed_20240514	>sp|Q9ERH4|NUSAP_MOUSE Nucleolar and spindle-associated protein 1 OS=Mus musculus OX=10090 GN=Nusap1 PE=1 SV=1				Q9ERH4	Q9ERH4	NUSAP_MOUSE	Mus musculus	Nusap1	Nucleolar and spindle-associated protein 1	160.149	0.03	1	0.00558179
sp	10090	1	1	Mus musculus_reviewed_20240514	>sp|Q91YM4|FAKD4_MOUSE FAST kinase domain-containing protein 4 OS=Mus musculus OX=10090 GN=Tbrg4 PE=1 SV=1				Q91YM4	Q91YM4	FAKD4_MOUSE	Mus musculus	Tbrg4	FAST kinase domain-containing protein 4	829.267	0.127	3	0
sp	10090	1	2	Mus musculus_reviewed_20240514	>sp|E9Q3L2|PI4KA_MOUSE Phosphatidylinositol 4-kinase alpha OS=Mus musculus OX=10090 GN=Pi4ka PE=1 SV=2				E9Q3L2	E9Q3L2	PI4KA_MOUSE	Mus musculus	Pi4ka	Phosphatidylinositol 4-kinase alpha	2898.36	0.016	2	0
sp	10090	1	2	Mus musculus_reviewed_20240514	>sp|O88738|BIRC6_MOUSE Baculoviral IAP repeat-containing protein 6 OS=Mus musculus OX=10090 GN=Birc6 PE=1 SV=2				O88738	O88738	BIRC6_MOUSE	Mus musculus	Birc6	Baculoviral IAP repeat-containing protein 6	759.499	0.014	2	0
sp	10090	2	1	Mus musculus_reviewed_20240514	>sp|Q8R0K4|CC137_MOUSE Coiled-coil domain-containing protein 137 OS=Mus musculus OX=10090 GN=Ccdc137 PE=2 SV=1				Q8R0K4	Q8R0K4	CC137_MOUSE	Mus musculus	Ccdc137	Coiled-coil domain-containing protein 137	1791.79	0.097	2	0
sp	10090	1	2	Mus musculus_reviewed_20240514	>sp|Q8K2F0|BRD3_MOUSE Bromodomain-containing protein 3 OS=Mus musculus OX=10090 GN=Brd3 PE=1 SV=2				Q8K2F0	Q8K2F0	BRD3_MOUSE	Mus musculus	Brd3	Bromodomain-containing protein 3	356.299	0.025	1	0
sp	10090	2	3	Mus musculus_reviewed_20240514	>sp|Q60872|IF1A_MOUSE Eukaryotic translation initiation factor 1A OS=Mus musculus OX=10090 GN=Eif1a PE=2 SV=3;>sp|Q8BMJ3|IF1AX_MOUSE Eukaryotic translation initiation factor 1A, X-chromosomal OS=Mus musculus OX=10090 GN=Eif1ax PE=2 SV=3	;	;	;	Q60872;Q8BMJ3	Q60872;Q8BMJ3	IF1A_MOUSE;IF1AX_MOUSE	Mus musculus	Eif1a;Eif1ax	Eukaryotic translation initiation factor 1A;Eukaryotic translation initiation factor 1A, X-chromosomal	2187.3	26.4%;26.4%	3	0
sp	10090	1	2	Mus musculus_reviewed_20240514	>sp|P62983|RS27A_MOUSE Ubiquitin-ribosomal protein eS31 fusion protein OS=Mus musculus OX=10090 GN=Rps27a PE=1 SV=2				P62983	P62983	RS27A_MOUSE	Mus musculus	Rps27a	Ubiquitin-ribosomal protein eS31 fusion protein	11702	0.5	5	0
sp	10090	1	3	Mus musculus_reviewed_20240514	>sp|P40201|CHD1_MOUSE Chromodomain-helicase-DNA-binding protein 1 OS=Mus musculus OX=10090 GN=Chd1 PE=1 SV=3				P40201	P40201	CHD1_MOUSE	Mus musculus	Chd1	Chromodomain-helicase-DNA-binding protein 1	5062.9	0.075	5	0
sp	10090	1	3	Mus musculus_reviewed_20240514	>sp|Q9DBU3|RIOK3_MOUSE Serine/threonine-protein kinase RIO3 OS=Mus musculus OX=10090 GN=Riok3 PE=1 SV=3				Q9DBU3	Q9DBU3	RIOK3_MOUSE	Mus musculus	Riok3	Serine/threonine-protein kinase RIO3	2190.45	0.027	1	0.00178094
sp	10090	1	1	Mus musculus_reviewed_20240514	>sp|Q8VDW0|DX39A_MOUSE ATP-dependent RNA helicase DDX39A OS=Mus musculus OX=10090 GN=Ddx39a PE=1 SV=1;>sp|Q9Z1N5|DX39B_MOUSE Spliceosome RNA helicase Ddx39b OS=Mus musculus OX=10090 GN=Ddx39b PE=1 SV=1	;	;	;	Q8VDW0;Q9Z1N5	Q8VDW0;Q9Z1N5	DX39A_MOUSE;DX39B_MOUSE	Mus musculus	Ddx39a;Ddx39b	ATP-dependent RNA helicase DDX39A;Spliceosome RNA helicase Ddx39b	7515.66	10.5%;10.5%	5	0
sp	10090	1	2;3	Mus musculus_reviewed_20240514	>sp|Q3THE2|ML12B_MOUSE Myosin regulatory light chain 12B OS=Mus musculus OX=10090 GN=Myl12b PE=1 SV=2;>sp|Q9CQ19|MYL9_MOUSE Myosin regulatory light polypeptide 9 OS=Mus musculus OX=10090 GN=Myl9 PE=1 SV=3	;	;	;	Q3THE2;Q9CQ19	Q3THE2;Q9CQ19	ML12B_MOUSE;MYL9_MOUSE	Mus musculus	Myl12b;Myl9	Myosin regulatory light chain 12B;Myosin regulatory light polypeptide 9	338.99	10.5%;10.5%	1	0
sp	10090	1	3	Mus musculus_reviewed_20240514	>sp|Q8CJG0|AGO2_MOUSE Protein argonaute-2 OS=Mus musculus OX=10090 GN=Ago2 PE=1 SV=3				Q8CJG0	Q8CJG0	AGO2_MOUSE	Mus musculus	Ago2	Protein argonaute-2	1111.37	0.04	2	0.00264317
sp	10090	1	1	Mus musculus_reviewed_20240514	>sp|Q62191|RO52_MOUSE E3 ubiquitin-protein ligase TRIM21 OS=Mus musculus OX=10090 GN=Trim21 PE=1 SV=1				Q62191	Q62191	RO52_MOUSE	Mus musculus	Trim21	E3 ubiquitin-protein ligase TRIM21	8696.95	0.194	5	0
sp	10090	1	2	Mus musculus_reviewed_20240514	>sp|Q3TYS2|CYBC1_MOUSE Cytochrome b-245 chaperone 1 OS=Mus musculus OX=10090 GN=Cybc1 PE=1 SV=2				Q3TYS2	Q3TYS2	CYBC1_MOUSE	Mus musculus	Cybc1	Cytochrome b-245 chaperone 1	3409.78	0.123	2	0
sp	10090	1	1	Mus musculus_reviewed_20240514	>sp|Q5F2E8|TAOK1_MOUSE Serine/threonine-protein kinase TAO1 OS=Mus musculus OX=10090 GN=Taok1 PE=1 SV=1				Q5F2E8	Q5F2E8	TAOK1_MOUSE	Mus musculus	Taok1	Serine/threonine-protein kinase TAO1	1140.56	0.024	2	0
sp	10090	2	1	Mus musculus_reviewed_20240514	>sp|Q5RJG1|NOL10_MOUSE Nucleolar protein 10 OS=Mus musculus OX=10090 GN=Nol10 PE=2 SV=1				Q5RJG1	Q5RJG1	NOL10_MOUSE	Mus musculus	Nol10	Nucleolar protein 10	552.856	0.025	1	0
sp	10090	1	1	Mus musculus_reviewed_20240514	>sp|A2AN08|UBR4_MOUSE E3 ubiquitin-protein ligase UBR4 OS=Mus musculus OX=10090 GN=Ubr4 PE=1 SV=1				A2AN08	A2AN08	UBR4_MOUSE	Mus musculus	Ubr4	E3 ubiquitin-protein ligase UBR4	4328.68	0.021	5	0
sp	10090	2	1	Mus musculus_reviewed_20240514	>sp|Q8R2U0|SEH1_MOUSE Nucleoporin SEH1 OS=Mus musculus OX=10090 GN=Seh1l PE=2 SV=1				Q8R2U0	Q8R2U0	SEH1_MOUSE	Mus musculus	Seh1l	Nucleoporin SEH1	2176.89	0.128	4	0
sp	10090	1	1	Mus musculus_reviewed_20240514	>sp|Q9ERS5|PKHA2_MOUSE Pleckstrin homology domain-containing family A member 2 OS=Mus musculus OX=10090 GN=Plekha2 PE=1 SV=1				Q9ERS5	Q9ERS5	PKHA2_MOUSE	Mus musculus	Plekha2	Pleckstrin homology domain-containing family A member 2	2669.71	0.033	1	0
sp	10090	1	1	Mus musculus_reviewed_20240514	>sp|Q923T9|KCC2G_MOUSE Calcium/calmodulin-dependent protein kinase type II subunit gamma OS=Mus musculus OX=10090 GN=Camk2g PE=1 SV=1				Q923T9	Q923T9	KCC2G_MOUSE	Mus musculus	Camk2g	Calcium/calmodulin-dependent protein kinase type II subunit gamma	2243.74	0.062	3	0
sp	10090	1	4	Mus musculus_reviewed_20240514	>sp|P17809|GTR1_MOUSE Solute carrier family 2, facilitated glucose transporter member 1 OS=Mus musculus OX=10090 GN=Slc2a1 PE=1 SV=4				P17809	P17809	GTR1_MOUSE	Mus musculus	Slc2a1	Solute carrier family 2, facilitated glucose transporter member 1	9354.99	0.087	4	0
sp	10090	1	1	Mus musculus_reviewed_20240514	>sp|Q6NWW9|FND3B_MOUSE Fibronectin type III domain-containing protein 3B OS=Mus musculus OX=10090 GN=Fndc3b PE=1 SV=1				Q6NWW9	Q6NWW9	FND3B_MOUSE	Mus musculus	Fndc3b	Fibronectin type III domain-containing protein 3B	1926.52	0.021	2	0
sp	10090	1	1	Mus musculus_reviewed_20240514	>sp|Q7TSV4|PGM2_MOUSE Phosphopentomutase OS=Mus musculus OX=10090 GN=Pgm2 PE=1 SV=1				Q7TSV4	Q7TSV4	PGM2_MOUSE	Mus musculus	Pgm2	Phosphopentomutase	633.569	0.023	1	0
sp	10090	1	2	Mus musculus_reviewed_20240514	>sp|Q9Z127|LAT1_MOUSE Large neutral amino acids transporter small subunit 1 OS=Mus musculus OX=10090 GN=Slc7a5 PE=1 SV=2				Q9Z127	Q9Z127	LAT1_MOUSE	Mus musculus	Slc7a5	Large neutral amino acids transporter small subunit 1	1222.3	0.025	1	0
sp	10090	1	2	Mus musculus_reviewed_20240514	>sp|Q60989|XIAP_MOUSE E3 ubiquitin-protein ligase XIAP OS=Mus musculus OX=10090 GN=Xiap PE=1 SV=2				Q60989	Q60989	XIAP_MOUSE	Mus musculus	Xiap	E3 ubiquitin-protein ligase XIAP	221.246	0.028	1	0
sp	10090	1	2	Mus musculus_reviewed_20240514	>sp|Q99KU0|VMP1_MOUSE Vacuole membrane protein 1 OS=Mus musculus OX=10090 GN=Vmp1 PE=1 SV=2				Q99KU0	Q99KU0	VMP1_MOUSE	Mus musculus	Vmp1	Vacuole membrane protein 1	4126.44	0.039	1	0.00134288
sp	10090	1	1	Mus musculus_reviewed_20240514	>sp|Q91YN1|F118A_MOUSE Protein FAM118A OS=Mus musculus OX=10090 GN=Fam118a PE=1 SV=1				Q91YN1	Q91YN1	F118A_MOUSE	Mus musculus	Fam118a	Protein FAM118A	182.161	0.036	1	0
sp	10090	1	1	Mus musculus_reviewed_20240514	>sp|Q9EP97|SENP3_MOUSE Sentrin-specific protease 3 OS=Mus musculus OX=10090 GN=Senp3 PE=1 SV=1				Q9EP97	Q9EP97	SENP3_MOUSE	Mus musculus	Senp3	Sentrin-specific protease 3	721.13	0.04	2	0
sp	10090	2	1	Mus musculus_reviewed_20240514	>sp|Q99J10|CTU1_MOUSE Cytoplasmic tRNA 2-thiolation protein 1 OS=Mus musculus OX=10090 GN=Ctu1 PE=2 SV=1				Q99J10	Q99J10	CTU1_MOUSE	Mus musculus	Ctu1	Cytoplasmic tRNA 2-thiolation protein 1	999.372	0.069	2	0
sp	10090	1	3	Mus musculus_reviewed_20240514	>sp|P18052|PTPRA_MOUSE Receptor-type tyrosine-protein phosphatase alpha OS=Mus musculus OX=10090 GN=Ptpra PE=1 SV=3				P18052	P18052	PTPRA_MOUSE	Mus musculus	Ptpra	Receptor-type tyrosine-protein phosphatase alpha	780.381	0.023	1	0.00558179
sp	10090	1	1	Mus musculus_reviewed_20240514	>sp|P53994|RAB2A_MOUSE Ras-related protein Rab-2A OS=Mus musculus OX=10090 GN=Rab2a PE=1 SV=1				P53994	P53994	RAB2A_MOUSE	Mus musculus	Rab2a	Ras-related protein Rab-2A	541.01	0.066	1	0
sp	10090	2	3	Mus musculus_reviewed_20240514	>sp|Q9DC53|CPNE8_MOUSE Copine-8 OS=Mus musculus OX=10090 GN=Cpne8 PE=2 SV=3				Q9DC53	Q9DC53	CPNE8_MOUSE	Mus musculus	Cpne8	Copine-8	831.329	0.026	1	0.00222025
sp	10090	1	4	Mus musculus_reviewed_20240514	>sp|Q61029|LAP2B_MOUSE Lamina-associated polypeptide 2, isoforms beta/delta/epsilon/gamma OS=Mus musculus OX=10090 GN=Tmpo PE=1 SV=4;>sp|Q61033|LAP2A_MOUSE Lamina-associated polypeptide 2, isoforms alpha/zeta OS=Mus musculus OX=10090 GN=Tmpo PE=1 SV=4	;	;	;	Q61029;Q61033	Q61029;Q61033	LAP2B_MOUSE;LAP2A_MOUSE	Mus musculus	Tmpo	Lamina-associated polypeptide 2, isoforms beta/delta/epsilon/gamma;Lamina-associated polypeptide 2, isoforms alpha/zeta	14376.9	6.6%;4.3%	2	0
sp	10090	1	2	Mus musculus_reviewed_20240514	>sp|Q8BKT7|THOC5_MOUSE THO complex subunit 5 homolog OS=Mus musculus OX=10090 GN=Thoc5 PE=1 SV=2				Q8BKT7	Q8BKT7	THOC5_MOUSE	Mus musculus	Thoc5	THO complex subunit 5 homolog	1351.65	0.038	2	0
sp	10090	1	1	Mus musculus_reviewed_20240514	>sp|Q6S5J6|KRIT1_MOUSE Krev interaction trapped protein 1 OS=Mus musculus OX=10090 GN=Krit1 PE=1 SV=1				Q6S5J6	Q6S5J6	KRIT1_MOUSE	Mus musculus	Krit1	Krev interaction trapped protein 1	11031.7	0.266	5	0
sp	10090	1	2	Mus musculus_reviewed_20240514	>sp|Q9WU20|MTHR_MOUSE Methylenetetrahydrofolate reductase (NADPH) OS=Mus musculus OX=10090 GN=Mthfr PE=1 SV=2				Q9WU20	Q9WU20	MTHR_MOUSE	Mus musculus	Mthfr	Methylenetetrahydrofolate reductase (NADPH)	2187.09	0.086	4	0
sp	10090	2	1	Mus musculus_reviewed_20240514	>sp|A2AEY4|MA7D3_MOUSE MAP7 domain-containing protein 3 OS=Mus musculus OX=10090 GN=Map7d3 PE=2 SV=1				A2AEY4	A2AEY4	MA7D3_MOUSE	Mus musculus	Map7d3	MAP7 domain-containing protein 3	1010.76	0.017	1	0.00306883
sp	10090	1	2	Mus musculus_reviewed_20240514	>sp|P00416|COX3_MOUSE Cytochrome c oxidase subunit 3 OS=Mus musculus OX=10090 GN=mt-Co3 PE=1 SV=2				P00416	P00416	COX3_MOUSE	Mus musculus	mt-Co3	Cytochrome c oxidase subunit 3	571.805	0.054	1	0
sp	10090	1	1	Mus musculus_reviewed_20240514	>sp|P59808|SASH1_MOUSE SAM and SH3 domain-containing protein 1 OS=Mus musculus OX=10090 GN=Sash1 PE=1 SV=1				P59808	P59808	SASH1_MOUSE	Mus musculus	Sash1	SAM and SH3 domain-containing protein 1	1321.37	0.024	2	0.00264317
sp	10090	1	1	Mus musculus_reviewed_20240514	>sp|B2RRD7|BRPF1_MOUSE Peregrin OS=Mus musculus OX=10090 GN=Brpf1 PE=1 SV=1				B2RRD7	B2RRD7	BRPF1_MOUSE	Mus musculus	Brpf1	Peregrin	1179.8	0.022	2	0
sp	10090	1	2	Mus musculus_reviewed_20240514	>sp|P68433|H31_MOUSE Histone H3.1 OS=Mus musculus OX=10090 GN=H3c1 PE=1 SV=2				P68433	P68433	H31_MOUSE	Mus musculus	H3c1	Histone H3.1	11616.1	0.382	3	0
sp	10090	1	2	Mus musculus_reviewed_20240514	>sp|Q8C804|SPICE_MOUSE Spindle and centriole-associated protein 1 OS=Mus musculus OX=10090 GN=Spice1 PE=1 SV=2				Q8C804	Q8C804	SPICE_MOUSE	Mus musculus	Spice1	Spindle and centriole-associated protein 1	418.019	0.017	1	0
sp	10090	1	1	Mus musculus_reviewed_20240514	>sp|Q8C754|VPS52_MOUSE Vacuolar protein sorting-associated protein 52 homolog OS=Mus musculus OX=10090 GN=Vps52 PE=1 SV=1				Q8C754	Q8C754	VPS52_MOUSE	Mus musculus	Vps52	Vacuolar protein sorting-associated protein 52 homolog	479.44	0.017	1	0.00974576
sp	10090	1	1	Mus musculus_reviewed_20240514	>sp|Q8BU03|PWP2_MOUSE Periodic tryptophan protein 2 homolog OS=Mus musculus OX=10090 GN=Pwp2 PE=1 SV=1				Q8BU03	Q8BU03	PWP2_MOUSE	Mus musculus	Pwp2	Periodic tryptophan protein 2 homolog	444.558	0.021	1	0
sp	10090	1	1	Mus musculus_reviewed_20240514	>sp|Q8VC57|KCTD5_MOUSE BTB/POZ domain-containing protein KCTD5 OS=Mus musculus OX=10090 GN=Kctd5 PE=1 SV=1				Q8VC57	Q8VC57	KCTD5_MOUSE	Mus musculus	Kctd5	BTB/POZ domain-containing protein KCTD5	311.8	0.068	1	0.00134288
sp	10090	1	1	Mus musculus_reviewed_20240514	>sp|Q99MS7|EH1L1_MOUSE EH domain-binding protein 1-like protein 1 OS=Mus musculus OX=10090 GN=Ehbp1l1 PE=1 SV=1				Q99MS7	Q99MS7	EH1L1_MOUSE	Mus musculus	Ehbp1l1	EH domain-binding protein 1-like protein 1	298.081	0.02	2	0
sp	10090	1	1	Mus musculus_reviewed_20240514	>sp|E9Q7F2|RN169_MOUSE E3 ubiquitin-protein ligase RNF169 OS=Mus musculus OX=10090 GN=Rnf169 PE=1 SV=1				E9Q7F2	E9Q7F2	RN169_MOUSE	Mus musculus	Rnf169	E3 ubiquitin-protein ligase RNF169	2343.44	0.04	2	0
sp	10090	1	1	Mus musculus_reviewed_20240514	>sp|Q6NZP2|GPBL1_MOUSE Vasculin-like protein 1 OS=Mus musculus OX=10090 GN=Gpbp1l1 PE=1 SV=1				Q6NZP2	Q6NZP2	GPBL1_MOUSE	Mus musculus	Gpbp1l1	Vasculin-like protein 1	705.515	0.055	1	0.00765957
sp	10090	1	1	Mus musculus_reviewed_20240514	>sp|O70422|TF2H4_MOUSE General transcription factor IIH subunit 4 OS=Mus musculus OX=10090 GN=Gtf2h4 PE=1 SV=1				O70422	O70422	TF2H4_MOUSE	Mus musculus	Gtf2h4	General transcription factor IIH subunit 4	371.961	0.045	1	0
sp	10090	1	2	Mus musculus_reviewed_20240514	>sp|Q9QVP9|FAK2_MOUSE Protein-tyrosine kinase 2-beta OS=Mus musculus OX=10090 GN=Ptk2b PE=1 SV=2				Q9QVP9	Q9QVP9	FAK2_MOUSE	Mus musculus	Ptk2b	Protein-tyrosine kinase 2-beta	450.931	0.01	1	0
sp	10090	1	4	Mus musculus_reviewed_20240514	>sp|P06800|PTPRC_MOUSE Receptor-type tyrosine-protein phosphatase C OS=Mus musculus OX=10090 GN=Ptprc PE=1 SV=4				P06800	P06800	PTPRC_MOUSE	Mus musculus	Ptprc	Receptor-type tyrosine-protein phosphatase C	613.006	0.019	1	0
sp	10090	1	1	Mus musculus_reviewed_20240514	>sp|O89050|MKLN1_MOUSE Muskelin OS=Mus musculus OX=10090 GN=Mkln1 PE=1 SV=1				O89050	O89050	MKLN1_MOUSE	Mus musculus	Mkln1	Muskelin	569.84	0.016	1	0
sp	10090	2	1	Mus musculus_reviewed_20240514	>sp|Q5ND52|MRM3_MOUSE rRNA methyltransferase 3, mitochondrial OS=Mus musculus OX=10090 GN=Mrm3 PE=2 SV=1				Q5ND52	Q5ND52	MRM3_MOUSE	Mus musculus	Mrm3	rRNA methyltransferase 3, mitochondrial	1007.03	0.026	1	0.00393701
sp	10090	1	1	Mus musculus_reviewed_20240514	>sp|Q9DCE9|IRGM3_MOUSE Immunity-related GTPase family M protein 3 OS=Mus musculus OX=10090 GN=Igtp PE=1 SV=1				Q9DCE9	Q9DCE9	IRGM3_MOUSE	Mus musculus	Igtp	Immunity-related GTPase family M protein 3	1735.73	0.038	1	0
sp	10090	1	3	Mus musculus_reviewed_20240514	>sp|Q7TMY7|IPO8_MOUSE Importin-8 OS=Mus musculus OX=10090 GN=Ipo8 PE=1 SV=3				Q7TMY7	Q7TMY7	IPO8_MOUSE	Mus musculus	Ipo8	Importin-8	61.6606	0.011	1	0
sp	10090	1	2	Mus musculus_reviewed_20240514	>sp|A6X935|ITIH4_MOUSE Inter alpha-trypsin inhibitor, heavy chain 4 OS=Mus musculus OX=10090 GN=Itih4 PE=1 SV=2				A6X935	A6X935	ITIH4_MOUSE	Mus musculus	Itih4	Inter alpha-trypsin inhibitor, heavy chain 4	428.314	0.011	1	0
sp	10090	1	1	Mus musculus_reviewed_20240514	>sp|Q3UZZ6|ST1D1_MOUSE Sulfotransferase 1 family member D1 OS=Mus musculus OX=10090 GN=Sult1d1 PE=1 SV=1				Q3UZZ6	Q3UZZ6	ST1D1_MOUSE	Mus musculus	Sult1d1	Sulfotransferase 1 family member D1	2218	0.044	1	0.00723712
sp	10090	1	1	Mus musculus_reviewed_20240514	>sp|Q9Z0R9|FADS2_MOUSE Acyl-CoA 6-desaturase OS=Mus musculus OX=10090 GN=Fads2 PE=1 SV=1				Q9Z0R9	Q9Z0R9	FADS2_MOUSE	Mus musculus	Fads2	Acyl-CoA 6-desaturase	1229.08	0.077	2	0
sp	10090	1	1	Mus musculus_reviewed_20240514	>sp|E9PZJ8|ASCC3_MOUSE Activating signal cointegrator 1 complex subunit 3 OS=Mus musculus OX=10090 GN=Ascc3 PE=1 SV=1				E9PZJ8	E9PZJ8	ASCC3_MOUSE	Mus musculus	Ascc3	Activating signal cointegrator 1 complex subunit 3	2490.45	0.03	4	0
sp	10090	1	1	Mus musculus_reviewed_20240514	>sp|Q8K1X4|NCKPL_MOUSE Nck-associated protein 1-like OS=Mus musculus OX=10090 GN=Nckap1l PE=1 SV=1				Q8K1X4	Q8K1X4	NCKPL_MOUSE	Mus musculus	Nckap1l	Nck-associated protein 1-like	870.486	0.027	2	0.00134288
sp	10090	1	3	Mus musculus_reviewed_20240514	>sp|Q9Z2X2|PSD10_MOUSE 26S proteasome non-ATPase regulatory subunit 10 OS=Mus musculus OX=10090 GN=Psmd10 PE=1 SV=3				Q9Z2X2	Q9Z2X2	PSD10_MOUSE	Mus musculus	Psmd10	26S proteasome non-ATPase regulatory subunit 10	421.857	0.074	1	0.00264317
sp	10090	1	2	Mus musculus_reviewed_20240514	>sp|Q6WKZ8|UBR2_MOUSE E3 ubiquitin-protein ligase UBR2 OS=Mus musculus OX=10090 GN=Ubr2 PE=1 SV=2				Q6WKZ8	Q6WKZ8	UBR2_MOUSE	Mus musculus	Ubr2	E3 ubiquitin-protein ligase UBR2	1417.58	0.009	1	0
sp	10090	1	2	Mus musculus_reviewed_20240514	>sp|Q8VD12|Z385A_MOUSE Zinc finger protein 385A OS=Mus musculus OX=10090 GN=Znf385a PE=1 SV=2				Q8VD12	Q8VD12	Z385A_MOUSE	Mus musculus	Znf385a	Zinc finger protein 385A	143.321	0.031	1	0
sp	10090	1	1	Mus musculus_reviewed_20240514	>sp|Q8BSZ2|AP3S2_MOUSE AP-3 complex subunit sigma-2 OS=Mus musculus OX=10090 GN=Ap3s2 PE=1 SV=1				Q8BSZ2	Q8BSZ2	AP3S2_MOUSE	Mus musculus	Ap3s2	AP-3 complex subunit sigma-2	2663.72	0.114	2	0
sp	10090	1	3	Mus musculus_reviewed_20240514	>sp|Q9ERR7|SEP15_MOUSE Selenoprotein F OS=Mus musculus OX=10090 GN=Selenof PE=1 SV=3				Q9ERR7	Q9ERR7	SEP15_MOUSE	Mus musculus	Selenof	Selenoprotein F	308.784	0.056	1	0
sp	10090	1	2	Mus musculus_reviewed_20240514	>sp|Q8CCP0|NEMF_MOUSE Ribosome quality control complex subunit NEMF OS=Mus musculus OX=10090 GN=Nemf PE=1 SV=2				Q8CCP0	Q8CCP0	NEMF_MOUSE	Mus musculus	Nemf	Ribosome quality control complex subunit NEMF	715.065	0.025	2	0
sp	10090	1	2	Mus musculus_reviewed_20240514	>sp|Q3UFM5|NOM1_MOUSE Nucleolar MIF4G domain-containing protein 1 OS=Mus musculus OX=10090 GN=Nom1 PE=1 SV=2				Q3UFM5	Q3UFM5	NOM1_MOUSE	Mus musculus	Nom1	Nucleolar MIF4G domain-containing protein 1	1282.14	0.071	4	0
sp	10090	1	1	Mus musculus_reviewed_20240514	>sp|Q4VAA7|SNX33_MOUSE Sorting nexin-33 OS=Mus musculus OX=10090 GN=Snx33 PE=1 SV=1				Q4VAA7	Q4VAA7	SNX33_MOUSE	Mus musculus	Snx33	Sorting nexin-33	268.998	0.021	1	0.00134288
sp	10090	1	2	Mus musculus_reviewed_20240514	>sp|Q8K368|FANCI_MOUSE Fanconi anemia group I protein homolog OS=Mus musculus OX=10090 GN=Fanci PE=1 SV=2				Q8K368	Q8K368	FANCI_MOUSE	Mus musculus	Fanci	Fanconi anemia group I protein homolog	47.4112	0.008	1	0
sp	10090	1	1	Mus musculus_reviewed_20240514	>sp|Q60771|CLD11_MOUSE Claudin-11 OS=Mus musculus OX=10090 GN=Cldn11 PE=1 SV=1				Q60771	Q60771	CLD11_MOUSE	Mus musculus	Cldn11	Claudin-11	1307.55	0.068	1	0.00479512
sp	10090	1	1	Mus musculus_reviewed_20240514	>sp|Q99N93|RM16_MOUSE Large ribosomal subunit protein uL16m OS=Mus musculus OX=10090 GN=Mrpl16 PE=1 SV=1				Q99N93	Q99N93	RM16_MOUSE	Mus musculus	Mrpl16	Large ribosomal subunit protein uL16m	702.014	0.044	1	0.0059778
sp	10090	1	3	Mus musculus_reviewed_20240514	>sp|Q9R002|IFI2_MOUSE Interferon-activable protein 202 OS=Mus musculus OX=10090 GN=Ifi202 PE=1 SV=3				Q9R002	Q9R002	IFI2_MOUSE	Mus musculus	Ifi202	Interferon-activable protein 202	76.7548	0.027	1	0
sp	10090	1	2	Mus musculus_reviewed_20240514	>sp|Q8BXQ2|PIGT_MOUSE GPI transamidase component PIG-T OS=Mus musculus OX=10090 GN=Pigt PE=1 SV=2				Q8BXQ2	Q8BXQ2	PIGT_MOUSE	Mus musculus	Pigt	GPI transamidase component PIG-T	647.301	0.024	1	0
sp	10090	1	2	Mus musculus_reviewed_20240514	>sp|P35601|RFC1_MOUSE Replication factor C subunit 1 OS=Mus musculus OX=10090 GN=Rfc1 PE=1 SV=2				P35601	P35601	RFC1_MOUSE	Mus musculus	Rfc1	Replication factor C subunit 1	787.705	0.02	2	0.00222025
sp	10090	1	1	Mus musculus_reviewed_20240514	>sp|Q9JIX0|ENY2_MOUSE Transcription and mRNA export factor ENY2 OS=Mus musculus OX=10090 GN=Eny2 PE=1 SV=1				Q9JIX0	Q9JIX0	ENY2_MOUSE	Mus musculus	Eny2	Transcription and mRNA export factor ENY2	582.798	0.168	1	0
sp	10090	1	1	Mus musculus_reviewed_20240514	>sp|Q99PI4|LPIN3_MOUSE Phosphatidate phosphatase LPIN3 OS=Mus musculus OX=10090 GN=Lpin3 PE=1 SV=1				Q99PI4	Q99PI4	LPIN3_MOUSE	Mus musculus	Lpin3	Phosphatidate phosphatase LPIN3	966.889	0.019	1	0
sp	10090	1	2	Mus musculus_reviewed_20240514	>sp|Q99PI5|LPIN2_MOUSE Phosphatidate phosphatase LPIN2 OS=Mus musculus OX=10090 GN=Lpin2 PE=1 SV=2				Q99PI5	Q99PI5	LPIN2_MOUSE	Mus musculus	Lpin2	Phosphatidate phosphatase LPIN2	1009.53	0.034	2	0
sp	10090	1	2	Mus musculus_reviewed_20240514	>sp|Q6NS46|RRP5_MOUSE Protein RRP5 homolog OS=Mus musculus OX=10090 GN=Pdcd11 PE=1 SV=2				Q6NS46	Q6NS46	RRP5_MOUSE	Mus musculus	Pdcd11	Protein RRP5 homolog	2722.62	0.03	4	0
sp	10090	1	1	Mus musculus_reviewed_20240514	>sp|E9Q5F9|SETD2_MOUSE Histone-lysine N-methyltransferase SETD2 OS=Mus musculus OX=10090 GN=Setd2 PE=1 SV=1				E9Q5F9	E9Q5F9	SETD2_MOUSE	Mus musculus	Setd2	Histone-lysine N-methyltransferase SETD2	9015.54	0.024	5	0
sp	10090	1	1	Mus musculus_reviewed_20240514	>sp|Q91YL3|UCKL1_MOUSE Uridine-cytidine kinase-like 1 OS=Mus musculus OX=10090 GN=Uckl1 PE=1 SV=1				Q91YL3	Q91YL3	UCKL1_MOUSE	Mus musculus	Uckl1	Uridine-cytidine kinase-like 1	414.888	0.04	1	0
sp	10090	1	1	Mus musculus_reviewed_20240514	>sp|Q6DIC0|SMCA2_MOUSE Probable global transcription activator SNF2L2 OS=Mus musculus OX=10090 GN=Smarca2 PE=1 SV=1				Q6DIC0	Q6DIC0	SMCA2_MOUSE	Mus musculus	Smarca2	Probable global transcription activator SNF2L2	385.765	0.01	1	0
sp	10090	1	2	Mus musculus_reviewed_20240514	>sp|Q6ZPE2|MTMR5_MOUSE Myotubularin-related protein 5 OS=Mus musculus OX=10090 GN=Sbf1 PE=1 SV=2				Q6ZPE2	Q6ZPE2	MTMR5_MOUSE	Mus musculus	Sbf1	Myotubularin-related protein 5	777.15	0.011	1	0
sp	10090	1	2	Mus musculus_reviewed_20240514	>sp|Q8BTV2|CPSF7_MOUSE Cleavage and polyadenylation specificity factor subunit 7 OS=Mus musculus OX=10090 GN=Cpsf7 PE=1 SV=2				Q8BTV2	Q8BTV2	CPSF7_MOUSE	Mus musculus	Cpsf7	Cleavage and polyadenylation specificity factor subunit 7	4534.61	0.032	1	0
sp	10090	1	1	Mus musculus_reviewed_20240514	>sp|O35671|ITBP1_MOUSE Integrin beta-1-binding protein 1 OS=Mus musculus OX=10090 GN=Itgb1bp1 PE=1 SV=1				O35671	O35671	ITBP1_MOUSE	Mus musculus	Itgb1bp1	Integrin beta-1-binding protein 1	4923.21	0.36	5	0
sp	10090	1	1	Mus musculus_reviewed_20240514	>sp|F8VPZ5|ERCC6_MOUSE DNA excision repair protein ERCC-6 OS=Mus musculus OX=10090 GN=Ercc6 PE=1 SV=1				F8VPZ5	F8VPZ5	ERCC6_MOUSE	Mus musculus	Ercc6	DNA excision repair protein ERCC-6	879.6	0.018	2	0
sp	10090	1	1	Mus musculus_reviewed_20240514	>sp|Q8CFJ9|WDR24_MOUSE GATOR2 complex protein WDR24 OS=Mus musculus OX=10090 GN=Wdr24 PE=1 SV=1				Q8CFJ9	Q8CFJ9	WDR24_MOUSE	Mus musculus	Wdr24	GATOR2 complex protein WDR24	4120.84	0.037	2	0
sp	10090	1	1	Mus musculus_reviewed_20240514	>sp|P59110|SENP1_MOUSE Sentrin-specific protease 1 OS=Mus musculus OX=10090 GN=Senp1 PE=1 SV=1				P59110	P59110	SENP1_MOUSE	Mus musculus	Senp1	Sentrin-specific protease 1	295.756	0.028	1	0
sp	10090	1	2	Mus musculus_reviewed_20240514	>sp|Q3TDQ1|STT3B_MOUSE Dolichyl-diphosphooligosaccharide--protein glycosyltransferase subunit STT3B OS=Mus musculus OX=10090 GN=Stt3b PE=1 SV=2				Q3TDQ1	Q3TDQ1	STT3B_MOUSE	Mus musculus	Stt3b	Dolichyl-diphosphooligosaccharide--protein glycosyltransferase subunit STT3B	942.503	0.017	1	0
sp	10090	1	2	Mus musculus_reviewed_20240514	>sp|Q6DIA2|EX3L4_MOUSE Exocyst complex component 3-like protein 4 OS=Mus musculus OX=10090 GN=Exoc3l4 PE=1 SV=2				Q6DIA2	Q6DIA2	EX3L4_MOUSE	Mus musculus	Exoc3l4	Exocyst complex component 3-like protein 4	695.958	0.01	1	0.00558179
sp	10090	1	2	Mus musculus_reviewed_20240514	>sp|O08648|M3K4_MOUSE Mitogen-activated protein kinase kinase kinase 4 OS=Mus musculus OX=10090 GN=Map3k4 PE=1 SV=2				O08648	O08648	M3K4_MOUSE	Mus musculus	Map3k4	Mitogen-activated protein kinase kinase kinase 4	854.149	0.009	1	0
sp	10090	1	2	Mus musculus_reviewed_20240514	>sp|P70662|LDB1_MOUSE LIM domain-binding protein 1 OS=Mus musculus OX=10090 GN=Ldb1 PE=1 SV=2				P70662	P70662	LDB1_MOUSE	Mus musculus	Ldb1	LIM domain-binding protein 1	2746.19	0.027	1	0.0059778
sp	10090	2	1	Mus musculus_reviewed_20240514	>sp|A0A7N9VSG0|AFG2B_MOUSE ATPase family gene 2 protein homolog B OS=Mus musculus OX=10090 GN=Afg2b PE=2 SV=1				A0A7N9VSG0	A0A7N9VSG0	AFG2B_MOUSE	Mus musculus	Afg2b	ATPase family gene 2 protein homolog B	2067.57	0.035	2	0
sp	10090	1	1	Mus musculus_reviewed_20240514	>sp|P46737|BRCC3_MOUSE Lys-63-specific deubiquitinase BRCC36 OS=Mus musculus OX=10090 GN=Brcc3 PE=1 SV=1				P46737	P46737	BRCC3_MOUSE	Mus musculus	Brcc3	Lys-63-specific deubiquitinase BRCC36	222.317	0.052	1	0
sp	10090	1	3	Mus musculus_reviewed_20240514	>sp|P54276|MSH6_MOUSE DNA mismatch repair protein Msh6 OS=Mus musculus OX=10090 GN=Msh6 PE=1 SV=3				P54276	P54276	MSH6_MOUSE	Mus musculus	Msh6	DNA mismatch repair protein Msh6	198.213	0.009	1	0
sp	10090	1	1	Mus musculus_reviewed_20240514	>sp|Q8CHY3|DYM_MOUSE Dymeclin OS=Mus musculus OX=10090 GN=Dym PE=1 SV=1				Q8CHY3	Q8CHY3	DYM_MOUSE	Mus musculus	Dym	Dymeclin	261.73	0.015	1	0
sp	10090	1	1	Mus musculus_reviewed_20240514	>sp|B1AVZ0|UPP_MOUSE Uracil phosphoribosyltransferase homolog OS=Mus musculus OX=10090 GN=Uprt PE=1 SV=1				B1AVZ0	B1AVZ0	UPP_MOUSE	Mus musculus	Uprt	Uracil phosphoribosyltransferase homolog	1777.34	0.177	3	0
sp	10090	1	2	Mus musculus_reviewed_20240514	>sp|Q91YX0|THMS2_MOUSE Protein THEMIS2 OS=Mus musculus OX=10090 GN=Themis2 PE=1 SV=2				Q91YX0	Q91YX0	THMS2_MOUSE	Mus musculus	Themis2	Protein THEMIS2	454.691	0.039	1	0
sp	10090	1	1	Mus musculus_reviewed_20240514	>sp|Q52KE7|CCNL1_MOUSE Cyclin-L1 OS=Mus musculus OX=10090 GN=Ccnl1 PE=1 SV=1				Q52KE7	Q52KE7	CCNL1_MOUSE	Mus musculus	Ccnl1	Cyclin-L1	188.11	0.023	1	0.00522876
sp	10090	1	1	Mus musculus_reviewed_20240514	>sp|O35493|CLK4_MOUSE Dual specificity protein kinase CLK4 OS=Mus musculus OX=10090 GN=Clk4 PE=1 SV=1				O35493	O35493	CLK4_MOUSE	Mus musculus	Clk4	Dual specificity protein kinase CLK4	257.08	0.033	1	0
sp	10090	1	2	Mus musculus_reviewed_20240514	>sp|P16125|LDHB_MOUSE L-lactate dehydrogenase B chain OS=Mus musculus OX=10090 GN=Ldhb PE=1 SV=2				P16125	P16125	LDHB_MOUSE	Mus musculus	Ldhb	L-lactate dehydrogenase B chain	345.68	0.042	1	0
sp	10090	1	1	Mus musculus_reviewed_20240514	>sp|Q3U564|DCP1B_MOUSE mRNA-decapping enzyme 1B OS=Mus musculus OX=10090 GN=Dcp1b PE=1 SV=1				Q3U564	Q3U564	DCP1B_MOUSE	Mus musculus	Dcp1b	mRNA-decapping enzyme 1B	4443.55	0.052	2	0
sp	10090	1	1	Mus musculus_reviewed_20240514	>sp|Q8R0K9|E2F4_MOUSE Transcription factor E2F4 OS=Mus musculus OX=10090 GN=E2f4 PE=1 SV=1				Q8R0K9	Q8R0K9	E2F4_MOUSE	Mus musculus	E2f4	Transcription factor E2F4	1141.85	0.041	2	0
sp	10090	1	2	Mus musculus_reviewed_20240514	>sp|Q9CYH2|PXL2A_MOUSE Peroxiredoxin-like 2A OS=Mus musculus OX=10090 GN=Prxl2a PE=1 SV=2				Q9CYH2	Q9CYH2	PXL2A_MOUSE	Mus musculus	Prxl2a	Peroxiredoxin-like 2A	740.767	0.06	1	0
sp	10090	1	2	Mus musculus_reviewed_20240514	>sp|P52431|DPOD1_MOUSE DNA polymerase delta catalytic subunit OS=Mus musculus OX=10090 GN=Pold1 PE=1 SV=2				P52431	P52431	DPOD1_MOUSE	Mus musculus	Pold1	DNA polymerase delta catalytic subunit	377.953	0.041	2	0
sp	10090	1	3	Mus musculus_reviewed_20240514	>sp|Q5BLK4|TUT7_MOUSE Terminal uridylyltransferase 7 OS=Mus musculus OX=10090 GN=Tut7 PE=1 SV=3				Q5BLK4	Q5BLK4	TUT7_MOUSE	Mus musculus	Tut7	Terminal uridylyltransferase 7	947.74	0.017	2	0
sp	10090	1	3	Mus musculus_reviewed_20240514	>sp|Q8CB77|ELOA1_MOUSE Elongin-A OS=Mus musculus OX=10090 GN=Eloa PE=1 SV=3				Q8CB77	Q8CB77	ELOA1_MOUSE	Mus musculus	Eloa	Elongin-A	2196.94	0.014	1	0.00134288
sp	10090	2;1	1	Mus musculus_reviewed_20240514	>sp|Q3UGC7|EI3JA_MOUSE Eukaryotic translation initiation factor 3 subunit J-A OS=Mus musculus OX=10090 GN=Eif3j1 PE=2 SV=1;>sp|Q66JS6|EI3JB_MOUSE Eukaryotic translation initiation factor 3 subunit J-B OS=Mus musculus OX=10090 GN=Eif3j2 PE=1 SV=1	;	;	;	Q3UGC7;Q66JS6	Q3UGC7;Q66JS6	EI3JA_MOUSE;EI3JB_MOUSE	Mus musculus	Eif3j1;Eif3j2	Eukaryotic translation initiation factor 3 subunit J-A;Eukaryotic translation initiation factor 3 subunit J-B	272.894	4.6%;4.6%	1	0
sp	10090	1	2	Mus musculus_reviewed_20240514	>sp|Q7TT50|MRCKB_MOUSE Serine/threonine-protein kinase MRCK beta OS=Mus musculus OX=10090 GN=Cdc42bpb PE=1 SV=2				Q7TT50	Q7TT50	MRCKB_MOUSE	Mus musculus	Cdc42bpb	Serine/threonine-protein kinase MRCK beta	519.038	0.018	2	0
sp	10090	1	1	Mus musculus_reviewed_20240514	>sp|Q9D023|MPC2_MOUSE Mitochondrial pyruvate carrier 2 OS=Mus musculus OX=10090 GN=Mpc2 PE=1 SV=1				Q9D023	Q9D023	MPC2_MOUSE	Mus musculus	Mpc2	Mitochondrial pyruvate carrier 2	423.316	0.102	1	0
sp	10090	1	2	Mus musculus_reviewed_20240514	>sp|Q9QXL2|KI21A_MOUSE Kinesin-like protein KIF21A OS=Mus musculus OX=10090 GN=Kif21a PE=1 SV=2				Q9QXL2	Q9QXL2	KI21A_MOUSE	Mus musculus	Kif21a	Kinesin-like protein KIF21A	757.08	0.035	3	0
sp	10090	2	2	Mus musculus_reviewed_20240514	>sp|Q921L7|HEMK1_MOUSE MTRF1L release factor glutamine methyltransferase OS=Mus musculus OX=10090 GN=Hemk1 PE=2 SV=2				Q921L7	Q921L7	HEMK1_MOUSE	Mus musculus	Hemk1	MTRF1L release factor glutamine methyltransferase	134.286	0.044	1	0.00436872
sp	10090	2	2	Mus musculus_reviewed_20240514	>sp|Q571G4|LIN54_MOUSE Protein lin-54 homolog OS=Mus musculus OX=10090 GN=Lin54 PE=2 SV=2				Q571G4	Q571G4	LIN54_MOUSE	Mus musculus	Lin54	Protein lin-54 homolog	3014.18	0.017	1	0
sp	10090	1	1;1;2	Mus musculus_reviewed_20240514	>sp|Q99JT2|STK26_MOUSE Serine/threonine-protein kinase 26 OS=Mus musculus OX=10090 GN=Stk26 PE=1 SV=1;>sp|Q99KH8|STK24_MOUSE Serine/threonine-protein kinase 24 OS=Mus musculus OX=10090 GN=Stk24 PE=1 SV=1;>sp|Q9Z2W1|STK25_MOUSE Serine/threonine-protein kinase 25 OS=Mus musculus OX=10090 GN=Stk25 PE=1 SV=2	;;	;;	;;	Q99JT2;Q99KH8;Q9Z2W1	Q99JT2;Q99KH8;Q9Z2W1	STK26_MOUSE;STK24_MOUSE;STK25_MOUSE	Mus musculus	Stk26;Stk24;Stk25	Serine/threonine-protein kinase 26;Serine/threonine-protein kinase 24;Serine/threonine-protein kinase 25	1051.24	4.1%;3.9%;4%	1	0.00558179
sp	10090	1	1	Mus musculus_reviewed_20240514	>sp|Q922J9|FACR1_MOUSE Fatty acyl-CoA reductase 1 OS=Mus musculus OX=10090 GN=Far1 PE=1 SV=1				Q922J9	Q922J9	FACR1_MOUSE	Mus musculus	Far1	Fatty acyl-CoA reductase 1	2446.82	0.107	3	0
sp	10090	1	3	Mus musculus_reviewed_20240514	>sp|Q8VD65|PI3R4_MOUSE Phosphoinositide 3-kinase regulatory subunit 4 OS=Mus musculus OX=10090 GN=Pik3r4 PE=1 SV=3				Q8VD65	Q8VD65	PI3R4_MOUSE	Mus musculus	Pik3r4	Phosphoinositide 3-kinase regulatory subunit 4	614.722	0.012	1	0
sp	10090	1	2;1	Mus musculus_reviewed_20240514	>sp|Q99L27|GMPR2_MOUSE GMP reductase 2 OS=Mus musculus OX=10090 GN=Gmpr2 PE=1 SV=2;>sp|Q9DCZ1|GMPR1_MOUSE GMP reductase 1 OS=Mus musculus OX=10090 GN=Gmpr PE=1 SV=1	;	;	;	Q99L27;Q9DCZ1	Q99L27;Q9DCZ1	GMPR2_MOUSE;GMPR1_MOUSE	Mus musculus	Gmpr2;Gmpr	GMP reductase 2;GMP reductase 1	322.96	3.2%;3.2%	1	0
sp	10090	1	4	Mus musculus_reviewed_20240514	>sp|P68404|KPCB_MOUSE Protein kinase C beta type OS=Mus musculus OX=10090 GN=Prkcb PE=1 SV=4				P68404	P68404	KPCB_MOUSE	Mus musculus	Prkcb	Protein kinase C beta type	2929.27	0.031	1	0.00723712
sp	10090	2	1	Mus musculus_reviewed_20240514	>sp|Q8K0S9|SNPC1_MOUSE snRNA-activating protein complex subunit 1 OS=Mus musculus OX=10090 GN=Snapc1 PE=2 SV=1				Q8K0S9	Q8K0S9	SNPC1_MOUSE	Mus musculus	Snapc1	snRNA-activating protein complex subunit 1	111.374	0.041	1	0.00134288
sp	10090	1	3	Mus musculus_reviewed_20240514	>sp|Q6ZQ93|UBP34_MOUSE Ubiquitin carboxyl-terminal hydrolase 34 OS=Mus musculus OX=10090 GN=Usp34 PE=1 SV=3				Q6ZQ93	Q6ZQ93	UBP34_MOUSE	Mus musculus	Usp34	Ubiquitin carboxyl-terminal hydrolase 34	862.036	0.004	1	0.00222025
sp	10090	1	1	Mus musculus_reviewed_20240514	>sp|Q8VHH5|AGAP3_MOUSE Arf-GAP with GTPase, ANK repeat and PH domain-containing protein 3 OS=Mus musculus OX=10090 GN=Agap3 PE=1 SV=1				Q8VHH5	Q8VHH5	AGAP3_MOUSE	Mus musculus	Agap3	Arf-GAP with GTPase, ANK repeat and PH domain-containing protein 3	1443.81	0.038	2	0
sp	10090	1	1	Mus musculus_reviewed_20240514	>sp|Q9CRB0|SNX24_MOUSE Sorting nexin-24 OS=Mus musculus OX=10090 GN=Snx24 PE=1 SV=1				Q9CRB0	Q9CRB0	SNX24_MOUSE	Mus musculus	Snx24	Sorting nexin-24	351.164	0.053	1	0
sp	10090	1	1	Mus musculus_reviewed_20240514	>sp|Q8VE10|NAA40_MOUSE N-alpha-acetyltransferase 40 OS=Mus musculus OX=10090 GN=Naa40 PE=1 SV=1				Q8VE10	Q8VE10	NAA40_MOUSE	Mus musculus	Naa40	N-alpha-acetyltransferase 40	842.41	0.051	1	0
sp	10090	1	2	Mus musculus_reviewed_20240514	>sp|Q8CBA2|SLFN5_MOUSE Schlafen family member 5 OS=Mus musculus OX=10090 GN=Slfn5 PE=1 SV=2				Q8CBA2	Q8CBA2	SLFN5_MOUSE	Mus musculus	Slfn5	Schlafen family member 5	445.02	0.017	1	0
sp	10090	1	1;3	Mus musculus_reviewed_20240514	>sp|P49769|PSN1_MOUSE Presenilin-1 OS=Mus musculus OX=10090 GN=Psen1 PE=1 SV=1;>sp|Q61144|PSN2_MOUSE Presenilin-2 OS=Mus musculus OX=10090 GN=Psen2 PE=1 SV=3	;	;	;	P49769;Q61144	P49769;Q61144	PSN1_MOUSE;PSN2_MOUSE	Mus musculus	Psen1;Psen2	Presenilin-1;Presenilin-2	292.104	3.2%;3.3%	1	0
sp	10090	1	1	Mus musculus_reviewed_20240514	>sp|O35680|RT12_MOUSE Small ribosomal subunit protein uS12m OS=Mus musculus OX=10090 GN=Mrps12 PE=1 SV=1				O35680	O35680	RT12_MOUSE	Mus musculus	Mrps12	Small ribosomal subunit protein uS12m	671.483	0.079	1	0
sp	10090	1	2	Mus musculus_reviewed_20240514	>sp|Q3UKU1|ELL2_MOUSE RNA polymerase II elongation factor ELL2 OS=Mus musculus OX=10090 GN=Ell2 PE=1 SV=2				Q3UKU1	Q3UKU1	ELL2_MOUSE	Mus musculus	Ell2	RNA polymerase II elongation factor ELL2	740.169	0.019	1	0
sp	10090	1	4	Mus musculus_reviewed_20240514	>sp|P08103|HCK_MOUSE Tyrosine-protein kinase HCK OS=Mus musculus OX=10090 GN=Hck PE=1 SV=4				P08103	P08103	HCK_MOUSE	Mus musculus	Hck	Tyrosine-protein kinase HCK	1235.15	0.036	1	0
sp	10090	1	3	Mus musculus_reviewed_20240514	>sp|Q924H2|MED15_MOUSE Mediator of RNA polymerase II transcription subunit 15 OS=Mus musculus OX=10090 GN=Med15 PE=1 SV=3				Q924H2	Q924H2	MED15_MOUSE	Mus musculus	Med15	Mediator of RNA polymerase II transcription subunit 15	478.736	0.022	1	0
sp	10090	1	2	Mus musculus_reviewed_20240514	>sp|Q9QUJ7|ACSL4_MOUSE Long-chain-fatty-acid--CoA ligase 4 OS=Mus musculus OX=10090 GN=Acsl4 PE=1 SV=2				Q9QUJ7	Q9QUJ7	ACSL4_MOUSE	Mus musculus	Acsl4	Long-chain-fatty-acid--CoA ligase 4	331.285	0.025	1	0
sp	10090	1	2	Mus musculus_reviewed_20240514	>sp|O54781|SRPK2_MOUSE SRSF protein kinase 2 OS=Mus musculus OX=10090 GN=Srpk2 PE=1 SV=2				O54781	O54781	SRPK2_MOUSE	Mus musculus	Srpk2	SRSF protein kinase 2	104.86	0.019	1	0
sp	10090	1	2	Mus musculus_reviewed_20240514	>sp|Q61263|SOAT1_MOUSE Sterol O-acyltransferase 1 OS=Mus musculus OX=10090 GN=Soat1 PE=1 SV=2				Q61263	Q61263	SOAT1_MOUSE	Mus musculus	Soat1	Sterol O-acyltransferase 1	710.643	0.054	2	0
sp	10090	1	1	Mus musculus_reviewed_20240514	>sp|Q9CY27|TECR_MOUSE Very-long-chain enoyl-CoA reductase OS=Mus musculus OX=10090 GN=Tecr PE=1 SV=1				Q9CY27	Q9CY27	TECR_MOUSE	Mus musculus	Tecr	Very-long-chain enoyl-CoA reductase	1016.69	0.097	3	0
sp	10090	1	1	Mus musculus_reviewed_20240514	>sp|Q9DBG1|CP27A_MOUSE Sterol 26-hydroxylase, mitochondrial OS=Mus musculus OX=10090 GN=Cyp27a1 PE=1 SV=1				Q9DBG1	Q9DBG1	CP27A_MOUSE	Mus musculus	Cyp27a1	Sterol 26-hydroxylase, mitochondrial	193.667	0.045	1	0
sp	10090	1	1	Mus musculus_reviewed_20240514	>sp|Q8R3G9|TSN8_MOUSE Tetraspanin-8 OS=Mus musculus OX=10090 GN=Tspan8 PE=1 SV=1				Q8R3G9	Q8R3G9	TSN8_MOUSE	Mus musculus	Tspan8	Tetraspanin-8	968.186	0.06	1	0.00264317
sp	10090	1	1	Mus musculus_reviewed_20240514	>sp|E0CYV9|CD054_MOUSE Uncharacterized protein C4orf54 homolog OS=Mus musculus OX=10090 PE=1 SV=1				E0CYV9	E0CYV9	CD054_MOUSE	Mus musculus	NaN	Uncharacterized protein C4orf54 homolog	320.729	0.012	1	0.00134288
sp	10090	1	1	Mus musculus_reviewed_20240514	>sp|Q9CR89|ERGI2_MOUSE Endoplasmic reticulum-Golgi intermediate compartment protein 2 OS=Mus musculus OX=10090 GN=Ergic2 PE=1 SV=1				Q9CR89	Q9CR89	ERGI2_MOUSE	Mus musculus	Ergic2	Endoplasmic reticulum-Golgi intermediate compartment protein 2	5631.52	0.034	1	0
sp	10090	1	2	Mus musculus_reviewed_20240514	>sp|Q9CXU1|MED31_MOUSE Mediator of RNA polymerase II transcription subunit 31 OS=Mus musculus OX=10090 GN=Med31 PE=1 SV=2				Q9CXU1	Q9CXU1	MED31_MOUSE	Mus musculus	Med31	Mediator of RNA polymerase II transcription subunit 31	205.585	0.13	1	0
sp	10090	1	1	Mus musculus_reviewed_20240514	>sp|Q99LC9|PEX6_MOUSE Peroxisomal ATPase PEX6 OS=Mus musculus OX=10090 GN=Pex6 PE=1 SV=1				Q99LC9	Q99LC9	PEX6_MOUSE	Mus musculus	Pex6	Peroxisomal ATPase PEX6	460.041	0.064	2	0.00558179
sp	10090	1	2	Mus musculus_reviewed_20240514	>sp|B2RY04|DOCK5_MOUSE Dedicator of cytokinesis protein 5 OS=Mus musculus OX=10090 GN=Dock5 PE=1 SV=2				B2RY04	B2RY04	DOCK5_MOUSE	Mus musculus	Dock5	Dedicator of cytokinesis protein 5	482.518	0.007	1	0
sp	10090	1	1	Mus musculus_reviewed_20240514	>sp|Q9WVL2|STAT2_MOUSE Signal transducer and activator of transcription 2 OS=Mus musculus OX=10090 GN=Stat2 PE=1 SV=1				Q9WVL2	Q9WVL2	STAT2_MOUSE	Mus musculus	Stat2	Signal transducer and activator of transcription 2	210.662	0.012	1	0
sp	10090	1	2	Mus musculus_reviewed_20240514	>sp|O35345|IMA7_MOUSE Importin subunit alpha-7 OS=Mus musculus OX=10090 GN=Kpna6 PE=1 SV=2;>sp|Q60960|IMA5_MOUSE Importin subunit alpha-5 OS=Mus musculus OX=10090 GN=Kpna1 PE=1 SV=2	;	;	;	O35345;Q60960	O35345;Q60960	IMA7_MOUSE;IMA5_MOUSE	Mus musculus	Kpna6;Kpna1	Importin subunit alpha-7;Importin subunit alpha-5	2620.7	2.1%;2%	1	0
sp	10090	1	1	Mus musculus_reviewed_20240514	>sp|Q62311|TAF6_MOUSE Transcription initiation factor TFIID subunit 6 OS=Mus musculus OX=10090 GN=Taf6 PE=1 SV=1				Q62311	Q62311	TAF6_MOUSE	Mus musculus	Taf6	Transcription initiation factor TFIID subunit 6	86.9439	0.032	1	0.00134288
sp	10090	1	1	Mus musculus_reviewed_20240514	>sp|Q2TBE6|P4K2A_MOUSE Phosphatidylinositol 4-kinase type 2-alpha OS=Mus musculus OX=10090 GN=Pi4k2a PE=1 SV=1				Q2TBE6	Q2TBE6	P4K2A_MOUSE	Mus musculus	Pi4k2a	Phosphatidylinositol 4-kinase type 2-alpha	182.568	0.019	1	0.00558179
sp	10090	1	1	Mus musculus_reviewed_20240514	>sp|Q9JLJ5|ELOV1_MOUSE Very long chain fatty acid elongase 1 OS=Mus musculus OX=10090 GN=Elovl1 PE=1 SV=1				Q9JLJ5	Q9JLJ5	ELOV1_MOUSE	Mus musculus	Elovl1	Very long chain fatty acid elongase 1	245.256	0.047	1	0
sp	10090	1	2	Mus musculus_reviewed_20240514	>sp|Q8K2C9|HACD3_MOUSE Very-long-chain (3R)-3-hydroxyacyl-CoA dehydratase 3 OS=Mus musculus OX=10090 GN=Hacd3 PE=1 SV=2				Q8K2C9	Q8K2C9	HACD3_MOUSE	Mus musculus	Hacd3	Very-long-chain (3R)-3-hydroxyacyl-CoA dehydratase 3	475.576	0.041	1	0
sp	10090	3	1	Mus musculus_reviewed_20240514	>sp|Q9CQS2|NOP10_MOUSE H/ACA ribonucleoprotein complex subunit 3 OS=Mus musculus OX=10090 GN=Nop10 PE=3 SV=1				Q9CQS2	Q9CQS2	NOP10_MOUSE	Mus musculus	Nop10	H/ACA ribonucleoprotein complex subunit 3	641.58	0.281	1	0.00264317
sp	10090	1	1	Mus musculus_reviewed_20240514	>sp|Q9JKY0|CNOT9_MOUSE CCR4-NOT transcription complex subunit 9 OS=Mus musculus OX=10090 GN=Cnot9 PE=1 SV=1				Q9JKY0	Q9JKY0	CNOT9_MOUSE	Mus musculus	Cnot9	CCR4-NOT transcription complex subunit 9	2402.16	0.167	3	0
sp	10090	1	1	Mus musculus_reviewed_20240514	>sp|Q9D3P8|PLRKT_MOUSE Plasminogen receptor (KT) OS=Mus musculus OX=10090 GN=Plgrkt PE=1 SV=1				Q9D3P8	Q9D3P8	PLRKT_MOUSE	Mus musculus	Plgrkt	Plasminogen receptor (KT)	756.965	0.088	1	0.00134288
sp	10090	1	1	Mus musculus_reviewed_20240514	>sp|E9PZM4|CHD2_MOUSE Chromodomain-helicase-DNA-binding protein 2 OS=Mus musculus OX=10090 GN=Chd2 PE=1 SV=1				E9PZM4	E9PZM4	CHD2_MOUSE	Mus musculus	Chd2	Chromodomain-helicase-DNA-binding protein 2	483.284	0.007	1	0.00479512
sp	10090	1	2	Mus musculus_reviewed_20240514	>sp|Q7TT37|ELP1_MOUSE Elongator complex protein 1 OS=Mus musculus OX=10090 GN=Elp1 PE=1 SV=2				Q7TT37	Q7TT37	ELP1_MOUSE	Mus musculus	Elp1	Elongator complex protein 1	845.715	0.014	1	0
sp	10090	1	3	Mus musculus_reviewed_20240514	>sp|Q61102|ABCB7_MOUSE Iron-sulfur clusters transporter ABCB7, mitochondrial OS=Mus musculus OX=10090 GN=Abcb7 PE=1 SV=3				Q61102	Q61102	ABCB7_MOUSE	Mus musculus	Abcb7	Iron-sulfur clusters transporter ABCB7, mitochondrial	585.009	0.074	3	0
sp	10090	1	1	Mus musculus_reviewed_20240514	>sp|Q8CCB4|VPS53_MOUSE Vacuolar protein sorting-associated protein 53 homolog OS=Mus musculus OX=10090 GN=Vps53 PE=1 SV=1				Q8CCB4	Q8CCB4	VPS53_MOUSE	Mus musculus	Vps53	Vacuolar protein sorting-associated protein 53 homolog	303.038	0.029	1	0
sp	10090	1	1	Mus musculus_reviewed_20240514	>sp|O09106|HDAC1_MOUSE Histone deacetylase 1 OS=Mus musculus OX=10090 GN=Hdac1 PE=1 SV=1;>sp|P70288|HDAC2_MOUSE Histone deacetylase 2 OS=Mus musculus OX=10090 GN=Hdac2 PE=1 SV=1	;	;	;	O09106;P70288	O09106;P70288	HDAC1_MOUSE;HDAC2_MOUSE	Mus musculus	Hdac1;Hdac2	Histone deacetylase 1;Histone deacetylase 2	3299.13	5.2%;5.1%	2	0
sp	10090	1	1	Mus musculus_reviewed_20240514	>sp|P46978|STT3A_MOUSE Dolichyl-diphosphooligosaccharide--protein glycosyltransferase subunit STT3A OS=Mus musculus OX=10090 GN=Stt3a PE=1 SV=1				P46978	P46978	STT3A_MOUSE	Mus musculus	Stt3a	Dolichyl-diphosphooligosaccharide--protein glycosyltransferase subunit STT3A	260.578	0.037	1	0
sp	10090	1	3	Mus musculus_reviewed_20240514	>sp|Q8C547|HTR5B_MOUSE HEAT repeat-containing protein 5B OS=Mus musculus OX=10090 GN=Heatr5b PE=1 SV=3				Q8C547	Q8C547	HTR5B_MOUSE	Mus musculus	Heatr5b	HEAT repeat-containing protein 5B	109.35	0.006	1	0
sp	10090	2	1	Mus musculus_reviewed_20240514	>sp|Q4G0F8|UBN1_MOUSE Ubinuclein-1 OS=Mus musculus OX=10090 GN=Ubn1 PE=2 SV=1				Q4G0F8	Q4G0F8	UBN1_MOUSE	Mus musculus	Ubn1	Ubinuclein-1	406.129	0.033	1	0.00558179
sp	10090	1	2	Mus musculus_reviewed_20240514	>sp|Q99NH0|ANR17_MOUSE Ankyrin repeat domain-containing protein 17 OS=Mus musculus OX=10090 GN=Ankrd17 PE=1 SV=2				Q99NH0	Q99NH0	ANR17_MOUSE	Mus musculus	Ankrd17	Ankyrin repeat domain-containing protein 17	5954.56	0.013	3	0
sp	10090	1	2	Mus musculus_reviewed_20240514	>sp|E9Q2M9|WDFY4_MOUSE WD repeat- and FYVE domain-containing protein 4 OS=Mus musculus OX=10090 GN=Wdfy4 PE=1 SV=2				E9Q2M9	E9Q2M9	WDFY4_MOUSE	Mus musculus	Wdfy4	WD repeat- and FYVE domain-containing protein 4	1982.65	0.019	3	0
sp	10090	1	2	Mus musculus_reviewed_20240514	>sp|Q2VIS4|FILA2_MOUSE Filaggrin-2 OS=Mus musculus OX=10090 GN=Flg2 PE=1 SV=2				Q2VIS4	Q2VIS4	FILA2_MOUSE	Mus musculus	Flg2	Filaggrin-2	688.243	0.009	1	0.00974576
sp	10090	1	2	Mus musculus_reviewed_20240514	>sp|Q8R2R6|MTG1_MOUSE Mitochondrial ribosome-associated GTPase 1 OS=Mus musculus OX=10090 GN=Mtg1 PE=1 SV=2				Q8R2R6	Q8R2R6	MTG1_MOUSE	Mus musculus	Mtg1	Mitochondrial ribosome-associated GTPase 1	620.496	0.058	1	0
sp	10090	1	3	Mus musculus_reviewed_20240514	>sp|P70227|ITPR3_MOUSE Inositol 1,4,5-trisphosphate receptor type 3 OS=Mus musculus OX=10090 GN=Itpr3 PE=1 SV=3				P70227	P70227	ITPR3_MOUSE	Mus musculus	Itpr3	Inositol 1,4,5-trisphosphate receptor type 3	2565.03	0.005	1	0
sp	10090	1	1	Mus musculus_reviewed_20240514	>sp|Q8R570|SNP47_MOUSE Synaptosomal-associated protein 47 OS=Mus musculus OX=10090 GN=Snap47 PE=1 SV=1				Q8R570	Q8R570	SNP47_MOUSE	Mus musculus	Snap47	Synaptosomal-associated protein 47	140.496	0.029	1	0
sp	10090	1	1	Mus musculus_reviewed_20240514	>sp|Q8BYI6|PCAT2_MOUSE Lysophosphatidylcholine acyltransferase 2 OS=Mus musculus OX=10090 GN=Lpcat2 PE=1 SV=1				Q8BYI6	Q8BYI6	PCAT2_MOUSE	Mus musculus	Lpcat2	Lysophosphatidylcholine acyltransferase 2	335.932	0.015	1	0.00558179
sp	10090	1	2	Mus musculus_reviewed_20240514	>sp|Q80XQ2|TBCD5_MOUSE TBC1 domain family member 5 OS=Mus musculus OX=10090 GN=Tbc1d5 PE=1 SV=2				Q80XQ2	Q80XQ2	TBCD5_MOUSE	Mus musculus	Tbc1d5	TBC1 domain family member 5	395.137	0.017	1	0
sp	10090	1	1	Mus musculus_reviewed_20240514	>sp|Q9Z2D7|MBD4_MOUSE Methyl-CpG-binding domain protein 4 OS=Mus musculus OX=10090 GN=Mbd4 PE=1 SV=1				Q9Z2D7	Q9Z2D7	MBD4_MOUSE	Mus musculus	Mbd4	Methyl-CpG-binding domain protein 4	1355.55	0.02	1	0.00436872
sp	10090	1	4	Mus musculus_reviewed_20240514	>sp|Q61183|PAPOA_MOUSE Poly(A) polymerase alpha OS=Mus musculus OX=10090 GN=Papola PE=1 SV=4				Q61183	Q61183	PAPOA_MOUSE	Mus musculus	Papola	Poly(A) polymerase alpha	307.139	0.023	1	0
sp	10090	1	3	Mus musculus_reviewed_20240514	>sp|Q9CVI2|F133B_MOUSE Protein FAM133B OS=Mus musculus OX=10090 GN=Fam133b PE=1 SV=3				Q9CVI2	Q9CVI2	F133B_MOUSE	Mus musculus	Fam133b	Protein FAM133B	936.466	0.049	1	0
sp	10090	2	2	Mus musculus_reviewed_20240514	>sp|Q8R2T8|TF3C5_MOUSE General transcription factor 3C polypeptide 5 OS=Mus musculus OX=10090 GN=Gtf3c5 PE=2 SV=2				Q8R2T8	Q8R2T8	TF3C5_MOUSE	Mus musculus	Gtf3c5	General transcription factor 3C polypeptide 5	532.595	0.04	2	0
sp	10090	2	2	Mus musculus_reviewed_20240514	>sp|Q6PB75|PAPD7_MOUSE Terminal nucleotidyltransferase 4A OS=Mus musculus OX=10090 GN=Tent4a PE=2 SV=2				Q6PB75	Q6PB75	PAPD7_MOUSE	Mus musculus	Tent4a	Terminal nucleotidyltransferase 4A	1452.56	0.079	3	0
sp	10090	1	2	Mus musculus_reviewed_20240514	>sp|Q8CFT2|SET1B_MOUSE Histone-lysine N-methyltransferase SETD1B OS=Mus musculus OX=10090 GN=Setd1b PE=1 SV=2				Q8CFT2	Q8CFT2	SET1B_MOUSE	Mus musculus	Setd1b	Histone-lysine N-methyltransferase SETD1B	388.376	0.007	1	0.00306883
sp	10090	1	2	Mus musculus_reviewed_20240514	>sp|P97737|GDF10_MOUSE Growth/differentiation factor 10 OS=Mus musculus OX=10090 GN=Gdf10 PE=1 SV=2				P97737	P97737	GDF10_MOUSE	Mus musculus	Gdf10	Growth/differentiation factor 10	1367.63	0.046	1	0.0059778
sp	10090	1	1	Mus musculus_reviewed_20240514	>sp|O35405|PLD3_MOUSE 5'-3' exonuclease PLD3 OS=Mus musculus OX=10090 GN=Pld3 PE=1 SV=1				O35405	O35405	PLD3_MOUSE	Mus musculus	Pld3	5'-3' exonuclease PLD3	276.578	0.025	1	0.00558179
sp	10090	1	1	Mus musculus_reviewed_20240514	>sp|P51670|CCL9_MOUSE C-C motif chemokine 9 OS=Mus musculus OX=10090 GN=Ccl9 PE=1 SV=1				P51670	P51670	CCL9_MOUSE	Mus musculus	Ccl9	C-C motif chemokine 9	1208.75	0.107	1	0
sp	10090	1	1	Mus musculus_reviewed_20240514	>sp|E9Q309|CE350_MOUSE Centrosome-associated protein 350 OS=Mus musculus OX=10090 GN=Cep350 PE=1 SV=1				E9Q309	E9Q309	CE350_MOUSE	Mus musculus	Cep350	Centrosome-associated protein 350	332.811	0.003	1	0.00134288
sp	10090	1	1	Mus musculus_reviewed_20240514	>sp|P97762|RP9_MOUSE Retinitis pigmentosa 9 protein homolog OS=Mus musculus OX=10090 GN=rp9 PE=1 SV=1				P97762	P97762	RP9_MOUSE	Mus musculus	rp9	Retinitis pigmentosa 9 protein homolog	125.26	0.052	1	0.00350263
sp	10090	1	1	Mus musculus_reviewed_20240514	>sp|P97820|M4K4_MOUSE Mitogen-activated protein kinase kinase kinase kinase 4 OS=Mus musculus OX=10090 GN=Map4k4 PE=1 SV=1				P97820	P97820	M4K4_MOUSE	Mus musculus	Map4k4	Mitogen-activated protein kinase kinase kinase kinase 4	149.88	0.013	1	0.000461681
sp	10090	1	1	Mus musculus_reviewed_20240514	>sp|O08677|KNG1_MOUSE Kininogen-1 OS=Mus musculus OX=10090 GN=Kng1 PE=1 SV=1				O08677	O08677	KNG1_MOUSE	Mus musculus	Kng1	Kininogen-1	876.689	0.014	1	0.00558179
sp	10090	1	2	Mus musculus_reviewed_20240514	>sp|Q9R233|TPSN_MOUSE Tapasin OS=Mus musculus OX=10090 GN=Tapbp PE=1 SV=2				Q9R233	Q9R233	TPSN_MOUSE	Mus musculus	Tapbp	Tapasin	1068.98	0.032	1	0
sp	10090	1	1	Mus musculus_reviewed_20240514	>sp|Q9CPY6|GID4_MOUSE Glucose-induced degradation protein 4 homolog OS=Mus musculus OX=10090 GN=Gid4 PE=1 SV=1				Q9CPY6	Q9CPY6	GID4_MOUSE	Mus musculus	Gid4	Glucose-induced degradation protein 4 homolog	915.374	0.166	2	0
sp	10090	1	4;1	Mus musculus_reviewed_20240514	>sp|P35279|RAB6A_MOUSE Ras-related protein Rab-6A OS=Mus musculus OX=10090 GN=Rab6a PE=1 SV=4;>sp|P61294|RAB6B_MOUSE Ras-related protein Rab-6B OS=Mus musculus OX=10090 GN=Rab6b PE=1 SV=1	;	;	;	P35279;P61294	P35279;P61294	RAB6A_MOUSE;RAB6B_MOUSE	Mus musculus	Rab6a;Rab6b	Ras-related protein Rab-6A;Ras-related protein Rab-6B	3960.22	5.8%;5.8%	1	0.00264317
sp	10090	1	2	Mus musculus_reviewed_20240514	>sp|Q8K078|SO4A1_MOUSE Solute carrier organic anion transporter family member 4A1 OS=Mus musculus OX=10090 GN=Slco4a1 PE=1 SV=2				Q8K078	Q8K078	SO4A1_MOUSE	Mus musculus	Slco4a1	Solute carrier organic anion transporter family member 4A1	892.574	0.029	1	0
sp	10090	1	1	Mus musculus_reviewed_20240514	>sp|Q91W89|MA2C1_MOUSE Alpha-mannosidase 2C1 OS=Mus musculus OX=10090 GN=Man2c1 PE=1 SV=1				Q91W89	Q91W89	MA2C1_MOUSE	Mus musculus	Man2c1	Alpha-mannosidase 2C1	397.639	0.015	1	0
sp	10090	1	2	Mus musculus_reviewed_20240514	>sp|Q8K2Y0|OBI1_MOUSE ORC ubiquitin ligase 1 OS=Mus musculus OX=10090 GN=Obi1 PE=1 SV=2				Q8K2Y0	Q8K2Y0	OBI1_MOUSE	Mus musculus	Obi1	ORC ubiquitin ligase 1	452.752	0.022	1	0
sp	10090	2	1	Mus musculus_reviewed_20240514	>sp|A2RTL5|RSRC2_MOUSE Arginine/serine-rich coiled-coil protein 2 OS=Mus musculus OX=10090 GN=Rsrc2 PE=2 SV=1				A2RTL5	A2RTL5	RSRC2_MOUSE	Mus musculus	Rsrc2	Arginine/serine-rich coiled-coil protein 2	275.9	0.043	1	0
sp	10090	2	1	Mus musculus_reviewed_20240514	>sp|Q9CZT6|CMS1_MOUSE Protein CMSS1 OS=Mus musculus OX=10090 GN=Cmss1 PE=2 SV=1				Q9CZT6	Q9CZT6	CMS1_MOUSE	Mus musculus	Cmss1	Protein CMSS1	1384.51	0.047	1	0
sp	10090	1	1	Mus musculus_reviewed_20240514	>sp|Q8K1X1|WDR11_MOUSE WD repeat-containing protein 11 OS=Mus musculus OX=10090 GN=Wdr11 PE=1 SV=1				Q8K1X1	Q8K1X1	WDR11_MOUSE	Mus musculus	Wdr11	WD repeat-containing protein 11	1306.88	0.014	1	0
sp	10090	1	1	Mus musculus_reviewed_20240514	>sp|Q9CQ49|NCBP2_MOUSE Nuclear cap-binding protein subunit 2 OS=Mus musculus OX=10090 GN=Ncbp2 PE=1 SV=1				Q9CQ49	Q9CQ49	NCBP2_MOUSE	Mus musculus	Ncbp2	Nuclear cap-binding protein subunit 2	933.752	0.109	1	0
sp	10090	1	1	Mus musculus_reviewed_20240514	>sp|Q8R1J9|TOR2A_MOUSE Torsin-2A OS=Mus musculus OX=10090 GN=Tor2a PE=1 SV=1				Q8R1J9	Q8R1J9	TOR2A_MOUSE	Mus musculus	Tor2a	Torsin-2A	182.767	0.062	1	0
sp	10090	1	2	Mus musculus_reviewed_20240514	>sp|Q8C0M0|WDR59_MOUSE GATOR2 complex protein WDR59 OS=Mus musculus OX=10090 GN=Wdr59 PE=1 SV=2				Q8C0M0	Q8C0M0	WDR59_MOUSE	Mus musculus	Wdr59	GATOR2 complex protein WDR59	450.286	0.017	1	0.000461681
sp	10090	1	1	Mus musculus_reviewed_20240514	>sp|Q03347|RUNX1_MOUSE Runt-related transcription factor 1 OS=Mus musculus OX=10090 GN=Runx1 PE=1 SV=1				Q03347	Q03347	RUNX1_MOUSE	Mus musculus	Runx1	Runt-related transcription factor 1	1110.45	0.033	1	0
sp	10090	1	4	Mus musculus_reviewed_20240514	>sp|O54946|DNJB6_MOUSE DnaJ homolog subfamily B member 6 OS=Mus musculus OX=10090 GN=Dnajb6 PE=1 SV=4				O54946	O54946	DNJB6_MOUSE	Mus musculus	Dnajb6	DnaJ homolog subfamily B member 6	618.549	0.074	2	0
sp	10090	1	1	Mus musculus_reviewed_20240514	>sp|O35972|RM23_MOUSE Large ribosomal subunit protein uL23m OS=Mus musculus OX=10090 GN=Mrpl23 PE=1 SV=1				O35972	O35972	RM23_MOUSE	Mus musculus	Mrpl23	Large ribosomal subunit protein uL23m	1799.74	0.089	1	0
sp	10090	1	2	Mus musculus_reviewed_20240514	>sp|Q9JHG7|PK3CG_MOUSE Phosphatidylinositol 4,5-bisphosphate 3-kinase catalytic subunit gamma isoform OS=Mus musculus OX=10090 GN=Pik3cg PE=1 SV=2				Q9JHG7	Q9JHG7	PK3CG_MOUSE	Mus musculus	Pik3cg	Phosphatidylinositol 4,5-bisphosphate 3-kinase catalytic subunit gamma isoform	549.852	0.009	1	0.00558179
sp	10090	1	1	Mus musculus_reviewed_20240514	>sp|P97350|PKP1_MOUSE Plakophilin-1 OS=Mus musculus OX=10090 GN=Pkp1 PE=1 SV=1				P97350	P97350	PKP1_MOUSE	Mus musculus	Pkp1	Plakophilin-1	1663.63	0.021	1	0
sp	10090	1	2	Mus musculus_reviewed_20240514	>sp|Q69ZU8|ANKR6_MOUSE Ankyrin repeat domain-containing protein 6 OS=Mus musculus OX=10090 GN=Ankrd6 PE=1 SV=2				Q69ZU8	Q69ZU8	ANKR6_MOUSE	Mus musculus	Ankrd6	Ankyrin repeat domain-containing protein 6	2929.27	0.017	1	0.00558179
sp	10090	1	2	Mus musculus_reviewed_20240514	>sp|Q80TJ7|PHF8_MOUSE Histone lysine demethylase PHF8 OS=Mus musculus OX=10090 GN=Phf8 PE=1 SV=2				Q80TJ7	Q80TJ7	PHF8_MOUSE	Mus musculus	Phf8	Histone lysine demethylase PHF8	350.005	0.02	1	0
sp	10090	1	2	Mus musculus_reviewed_20240514	>sp|Q9Z1S8|GAB2_MOUSE GRB2-associated-binding protein 2 OS=Mus musculus OX=10090 GN=Gab2 PE=1 SV=2				Q9Z1S8	Q9Z1S8	GAB2_MOUSE	Mus musculus	Gab2	GRB2-associated-binding protein 2	1001.34	0.021	1	0
sp	10090	1	1	Mus musculus_reviewed_20240514	>sp|Q9DC33|HM20A_MOUSE High mobility group protein 20A OS=Mus musculus OX=10090 GN=Hmg20a PE=1 SV=1				Q9DC33	Q9DC33	HM20A_MOUSE	Mus musculus	Hmg20a	High mobility group protein 20A	606.343	0.049	1	0
sp	10090	1	2	Mus musculus_reviewed_20240514	>sp|Q6P2L6|NSD3_MOUSE Histone-lysine N-methyltransferase NSD3 OS=Mus musculus OX=10090 GN=Nsd3 PE=1 SV=2				Q6P2L6	Q6P2L6	NSD3_MOUSE	Mus musculus	Nsd3	Histone-lysine N-methyltransferase NSD3	495.319	0.018	1	0.0059778
sp	10090	1	3	Mus musculus_reviewed_20240514	>sp|Q9D486|CMIP_MOUSE C-Maf-inducing protein OS=Mus musculus OX=10090 GN=Cmip PE=1 SV=3				Q9D486	Q9D486	CMIP_MOUSE	Mus musculus	Cmip	C-Maf-inducing protein	390.024	0.019	1	0
sp	10090	1	3	Mus musculus_reviewed_20240514	>sp|Q7TPH6|MYCB2_MOUSE E3 ubiquitin-protein ligase MYCBP2 OS=Mus musculus OX=10090 GN=Mycbp2 PE=1 SV=3				Q7TPH6	Q7TPH6	MYCB2_MOUSE	Mus musculus	Mycbp2	E3 ubiquitin-protein ligase MYCBP2	154.395	0.004	1	0
sp	10090	1	1	Mus musculus_reviewed_20240514	>sp|A2RSY6|TRM1L_MOUSE TRMT1-like protein OS=Mus musculus OX=10090 GN=Trmt1l PE=1 SV=1				A2RSY6	A2RSY6	TRM1L_MOUSE	Mus musculus	Trmt1l	TRMT1-like protein	538.121	0.027	1	0.00134288
sp	10090	2	2	Mus musculus_reviewed_20240514	>sp|Q8CFA1|IRAK2_MOUSE Interleukin-1 receptor-associated kinase-like 2 OS=Mus musculus OX=10090 GN=Irak2 PE=2 SV=2				Q8CFA1	Q8CFA1	IRAK2_MOUSE	Mus musculus	Irak2	Interleukin-1 receptor-associated kinase-like 2	1134.29	0.027	1	0
sp	10090	1	1	Mus musculus_reviewed_20240514	>sp|P07309|TTHY_MOUSE Transthyretin OS=Mus musculus OX=10090 GN=Ttr PE=1 SV=1				P07309	P07309	TTHY_MOUSE	Mus musculus	Ttr	Transthyretin	968.395	0.156	1	0
sp	10090	1	1	Mus musculus_reviewed_20240514	>sp|Q9R1Q9|VAS1_MOUSE V-type proton ATPase subunit S1 OS=Mus musculus OX=10090 GN=Atp6ap1 PE=1 SV=1				Q9R1Q9	Q9R1Q9	VAS1_MOUSE	Mus musculus	Atp6ap1	V-type proton ATPase subunit S1	1697.71	0.041	1	0
sp	10090	1	2	Mus musculus_reviewed_20240514	>sp|Q8C5L3|CNOT2_MOUSE CCR4-NOT transcription complex subunit 2 OS=Mus musculus OX=10090 GN=Cnot2 PE=1 SV=2				Q8C5L3	Q8C5L3	CNOT2_MOUSE	Mus musculus	Cnot2	CCR4-NOT transcription complex subunit 2	1286.72	0.069	2	0
sp	10090	1	1	Mus musculus_reviewed_20240514	>sp|Q8C2K5|RASL3_MOUSE RAS protein activator like-3 OS=Mus musculus OX=10090 GN=Rasal3 PE=1 SV=1				Q8C2K5	Q8C2K5	RASL3_MOUSE	Mus musculus	Rasal3	RAS protein activator like-3	132.799	0.018	1	0
sp	10090	1	2	Mus musculus_reviewed_20240514	>sp|Q8K4F6|NSUN5_MOUSE 28S rRNA (cytosine-C(5))-methyltransferase OS=Mus musculus OX=10090 GN=Nsun5 PE=1 SV=2				Q8K4F6	Q8K4F6	NSUN5_MOUSE	Mus musculus	Nsun5	28S rRNA (cytosine-C(5))-methyltransferase	587.623	0.026	1	0.00134288
sp	10090	1	1	Mus musculus_reviewed_20240514	>sp|P20334|TNR9_MOUSE Tumor necrosis factor receptor superfamily member 9 OS=Mus musculus OX=10090 GN=Tnfrsf9 PE=1 SV=1				P20334	P20334	TNR9_MOUSE	Mus musculus	Tnfrsf9	Tumor necrosis factor receptor superfamily member 9	62.2395	0.055	1	0
sp	10090	1	1;2	Mus musculus_reviewed_20240514	>sp|Q8BHJ5|TBL1R_MOUSE F-box-like/WD repeat-containing protein TBL1XR1 OS=Mus musculus OX=10090 GN=Tbl1xr1 PE=1 SV=1;>sp|Q9QXE7|TBL1X_MOUSE F-box-like/WD repeat-containing protein TBL1X OS=Mus musculus OX=10090 GN=Tbl1x PE=1 SV=2	;	;	;	Q8BHJ5;Q9QXE7	Q8BHJ5;Q9QXE7	TBL1R_MOUSE;TBL1X_MOUSE	Mus musculus	Tbl1xr1;Tbl1x	F-box-like/WD repeat-containing protein TBL1XR1;F-box-like/WD repeat-containing protein TBL1X	3110.78	2.5%;2.5%	1	0
sp	10090	1	2	Mus musculus_reviewed_20240514	>sp|O35730|RING1_MOUSE E3 ubiquitin-protein ligase RING1 OS=Mus musculus OX=10090 GN=Ring1 PE=1 SV=2				O35730	O35730	RING1_MOUSE	Mus musculus	Ring1	E3 ubiquitin-protein ligase RING1	334.065	0.027	1	0
sp	10090	2	2	Mus musculus_reviewed_20240514	>sp|Q8BL74|TF3C2_MOUSE General transcription factor 3C polypeptide 2 OS=Mus musculus OX=10090 GN=Gtf3c2 PE=2 SV=2				Q8BL74	Q8BL74	TF3C2_MOUSE	Mus musculus	Gtf3c2	General transcription factor 3C polypeptide 2	479.012	0.029	1	0
sp	10090	2	1	Mus musculus_reviewed_20240514	>sp|Q8BGM5|BEST2_MOUSE Bestrophin-2 OS=Mus musculus OX=10090 GN=Best2 PE=2 SV=1				Q8BGM5	Q8BGM5	BEST2_MOUSE	Mus musculus	Best2	Bestrophin-2	1349.92	0.033	1	0.00222025
sp	10090	2	1	Mus musculus_reviewed_20240514	>sp|Q99LX5|MMTA2_MOUSE Multiple myeloma tumor-associated protein 2 homolog OS=Mus musculus OX=10090 GN=Mmtag2 PE=2 SV=1				Q99LX5	Q99LX5	MMTA2_MOUSE	Mus musculus	Mmtag2	Multiple myeloma tumor-associated protein 2 homolog	3267.82	0.054	1	0
sp	10090	1	1	Mus musculus_reviewed_20240514	>sp|Q8JZM0|TFB1M_MOUSE Dimethyladenosine transferase 1, mitochondrial OS=Mus musculus OX=10090 GN=Tfb1m PE=1 SV=1				Q8JZM0	Q8JZM0	TFB1M_MOUSE	Mus musculus	Tfb1m	Dimethyladenosine transferase 1, mitochondrial	200.577	0.043	1	0.00350263
sp	10090	1	2	Mus musculus_reviewed_20240514	>sp|Q8R5A3|AB1IP_MOUSE Amyloid beta A4 precursor protein-binding family B member 1-interacting protein OS=Mus musculus OX=10090 GN=Apbb1ip PE=1 SV=2				Q8R5A3	Q8R5A3	AB1IP_MOUSE	Mus musculus	Apbb1ip	Amyloid beta A4 precursor protein-binding family B member 1-interacting protein	821.301	0.025	1	0.00091617
sp	10090	1	2	Mus musculus_reviewed_20240514	>sp|Q9D2C9|SNPC3_MOUSE snRNA-activating protein complex subunit 3 OS=Mus musculus OX=10090 GN=Snapc3 PE=1 SV=2				Q9D2C9	Q9D2C9	SNPC3_MOUSE	Mus musculus	Snapc3	snRNA-activating protein complex subunit 3	2304.48	0.029	1	0
sp	10090	1	1	Mus musculus_reviewed_20240514	>sp|Q8K4B0|MTA1_MOUSE Metastasis-associated protein MTA1 OS=Mus musculus OX=10090 GN=Mta1 PE=1 SV=1;>sp|Q924K8|MTA3_MOUSE Metastasis-associated protein MTA3 OS=Mus musculus OX=10090 GN=Mta3 PE=1 SV=1	;	;	;	Q8K4B0;Q924K8	Q8K4B0;Q924K8	MTA1_MOUSE;MTA3_MOUSE	Mus musculus	Mta1;Mta3	Metastasis-associated protein MTA1;Metastasis-associated protein MTA3	705.136	2.5%;3%	1	0.00134288
sp	10090	2	3	Mus musculus_reviewed_20240514	>sp|Q8BV79|TRNK1_MOUSE TPR and ankyrin repeat-containing protein 1 OS=Mus musculus OX=10090 GN=Trank1 PE=2 SV=3				Q8BV79	Q8BV79	TRNK1_MOUSE	Mus musculus	Trank1	TPR and ankyrin repeat-containing protein 1	8123.84	0.005	1	0.00558179
sp	10090	1	2	Mus musculus_reviewed_20240514	>sp|Q04692|SMRCD_MOUSE SWI/SNF-related matrix-associated actin-dependent regulator of chromatin subfamily A containing DEAD/H box 1 OS=Mus musculus OX=10090 GN=Smarcad1 PE=1 SV=2				Q04692	Q04692	SMRCD_MOUSE	Mus musculus	Smarcad1	SWI/SNF-related matrix-associated actin-dependent regulator of chromatin subfamily A containing DEAD/H box 1	268.362	0.011	1	0.00807137
sp	10090	1	2	Mus musculus_reviewed_20240514	>sp|Q99J87|DHX58_MOUSE ATP-dependent RNA helicase DHX58 OS=Mus musculus OX=10090 GN=Dhx58 PE=1 SV=2				Q99J87	Q99J87	DHX58_MOUSE	Mus musculus	Dhx58	ATP-dependent RNA helicase DHX58	896.347	0.019	1	0
sp	10090	1	2	Mus musculus_reviewed_20240514	>sp|Q924Z6|XPO6_MOUSE Exportin-6 OS=Mus musculus OX=10090 GN=Xpo6 PE=1 SV=2				Q924Z6	Q924Z6	XPO6_MOUSE	Mus musculus	Xpo6	Exportin-6	692.643	0.02	1	0
sp	10090	1	2	Mus musculus_reviewed_20240514	>sp|Q08189|TGM3_MOUSE Protein-glutamine gamma-glutamyltransferase E OS=Mus musculus OX=10090 GN=Tgm3 PE=1 SV=2				Q08189	Q08189	TGM3_MOUSE	Mus musculus	Tgm3	Protein-glutamine gamma-glutamyltransferase E	3488.43	0.019	1	0.00558179
sp	10090	1	1	Mus musculus_reviewed_20240514	>sp|A2A791|ZMYM4_MOUSE Zinc finger MYM-type protein 4 OS=Mus musculus OX=10090 GN=Zmym4 PE=1 SV=1				A2A791	A2A791	ZMYM4_MOUSE	Mus musculus	Zmym4	Zinc finger MYM-type protein 4	180.67	0.012	1	0.00558179
sp	10090	1	2	Mus musculus_reviewed_20240514	>sp|Q5NC05|TTF2_MOUSE Transcription termination factor 2 OS=Mus musculus OX=10090 GN=Ttf2 PE=1 SV=2				Q5NC05	Q5NC05	TTF2_MOUSE	Mus musculus	Ttf2	Transcription termination factor 2	65.4949	0.015	1	0
sp	10090	1	1	Mus musculus_reviewed_20240514	>sp|P15702|LEUK_MOUSE Leukosialin OS=Mus musculus OX=10090 GN=Spn PE=1 SV=1				P15702	P15702	LEUK_MOUSE	Mus musculus	Spn	Leukosialin	186.794	0.041	1	0
sp	10090	1	1	Mus musculus_reviewed_20240514	>sp|Q78XF5|OSTC_MOUSE Oligosaccharyltransferase complex subunit OSTC OS=Mus musculus OX=10090 GN=Ostc PE=1 SV=1				Q78XF5	Q78XF5	OSTC_MOUSE	Mus musculus	Ostc	Oligosaccharyltransferase complex subunit OSTC	778.615	0.081	1	0
sp	10090	1	1	Mus musculus_reviewed_20240514	>sp|Q6DID3|SCAF8_MOUSE SR-related and CTD-associated factor 8 OS=Mus musculus OX=10090 GN=Scaf8 PE=1 SV=1;>sp|Q7TSH6|SCAF4_MOUSE SR-related and CTD-associated factor 4 OS=Mus musculus OX=10090 GN=Scaf4 PE=1 SV=1	;	;	;	Q6DID3;Q7TSH6	Q6DID3;Q7TSH6	SCAF8_MOUSE;SCAF4_MOUSE	Mus musculus	Scaf8;Scaf4	SR-related and CTD-associated factor 8;SR-related and CTD-associated factor 4	316.527	0.9%;1%	1	0
sp	10090	1	1	Mus musculus_reviewed_20240514	>sp|Q9QWF0|CAF1A_MOUSE Chromatin assembly factor 1 subunit A OS=Mus musculus OX=10090 GN=Chaf1a PE=1 SV=1				Q9QWF0	Q9QWF0	CAF1A_MOUSE	Mus musculus	Chaf1a	Chromatin assembly factor 1 subunit A	192.068	0.029	1	0
sp	10090	1	1	Mus musculus_reviewed_20240514	>sp|Q3ULF4|SPG7_MOUSE Paraplegin OS=Mus musculus OX=10090 GN=Spg7 PE=1 SV=1				Q3ULF4	Q3ULF4	SPG7_MOUSE	Mus musculus	Spg7	Paraplegin	302.336	0.032	1	0
sp	10090	1	2	Mus musculus_reviewed_20240514	>sp|Q923E4|SIR1_MOUSE NAD-dependent protein deacetylase sirtuin-1 OS=Mus musculus OX=10090 GN=Sirt1 PE=1 SV=2				Q923E4	Q923E4	SIR1_MOUSE	Mus musculus	Sirt1	NAD-dependent protein deacetylase sirtuin-1	312.371	0.03	1	0
sp	10090	1	3	Mus musculus_reviewed_20240514	>sp|Q9D1M0|SEC13_MOUSE Protein SEC13 homolog OS=Mus musculus OX=10090 GN=Sec13 PE=1 SV=3				Q9D1M0	Q9D1M0	SEC13_MOUSE	Mus musculus	Sec13	Protein SEC13 homolog	242.535	0.081	1	0.00134288
sp	10090	2;1	1;2	Mus musculus_reviewed_20240514	>sp|P58321|UCHL4_MOUSE Ubiquitin carboxyl-terminal hydrolase isozyme L4 OS=Mus musculus OX=10090 GN=Uchl4 PE=2 SV=1;>sp|Q9JKB1|UCHL3_MOUSE Ubiquitin carboxyl-terminal hydrolase isozyme L3 OS=Mus musculus OX=10090 GN=Uchl3 PE=1 SV=2	;	;	;	P58321;Q9JKB1	P58321;Q9JKB1	UCHL4_MOUSE;UCHL3_MOUSE	Mus musculus	Uchl4;Uchl3	Ubiquitin carboxyl-terminal hydrolase isozyme L4;Ubiquitin carboxyl-terminal hydrolase isozyme L3	202.991	8.6%;8.7%	1	0
sp	10090	1	2	Mus musculus_reviewed_20240514	>sp|Q9QXL1|KI21B_MOUSE Kinesin-like protein KIF21B OS=Mus musculus OX=10090 GN=Kif21b PE=1 SV=2				Q9QXL1	Q9QXL1	KI21B_MOUSE	Mus musculus	Kif21b	Kinesin-like protein KIF21B	763.415	0.009	1	0
sp	10090	1	2	Mus musculus_reviewed_20240514	>sp|Q62504|MINT_MOUSE Msx2-interacting protein OS=Mus musculus OX=10090 GN=Spen PE=1 SV=2				Q62504	Q62504	MINT_MOUSE	Mus musculus	Spen	Msx2-interacting protein	559.221	0.004	1	0
sp	10090	1	3	Mus musculus_reviewed_20240514	>sp|O35711|LIPB2_MOUSE Liprin-beta-2 OS=Mus musculus OX=10090 GN=Ppfibp2 PE=1 SV=3;>sp|Q8C8U0|LIPB1_MOUSE Liprin-beta-1 OS=Mus musculus OX=10090 GN=Ppfibp1 PE=1 SV=3	;	;	;	O35711;Q8C8U0	O35711;Q8C8U0	LIPB2_MOUSE;LIPB1_MOUSE	Mus musculus	Ppfibp2;Ppfibp1	Liprin-beta-2;Liprin-beta-1	608.902	1.2%;1.1%	1	0.00558179
sp	10090	2	3	Mus musculus_reviewed_20240514	>sp|Q8BY02|NKRF_MOUSE NF-kappa-B-repressing factor OS=Mus musculus OX=10090 GN=Nkrf PE=2 SV=3				Q8BY02	Q8BY02	NKRF_MOUSE	Mus musculus	Nkrf	NF-kappa-B-repressing factor	253.144	0.019	1	0
sp	10090	1	2	Mus musculus_reviewed_20240514	>sp|Q8CAS9|PARP9_MOUSE Protein mono-ADP-ribosyltransferase PARP9 OS=Mus musculus OX=10090 GN=Parp9 PE=1 SV=2				Q8CAS9	Q8CAS9	PARP9_MOUSE	Mus musculus	Parp9	Protein mono-ADP-ribosyltransferase PARP9	1372.69	0.014	1	0.00479512
sp	10090	1	1	Mus musculus_reviewed_20240514	>sp|Q14DQ1|F219B_MOUSE Protein FAM219B OS=Mus musculus OX=10090 GN=Fam219b PE=1 SV=1				Q14DQ1	Q14DQ1	F219B_MOUSE	Mus musculus	Fam219b	Protein FAM219B	308.193	0.086	1	0
sp	10090	1	2	Mus musculus_reviewed_20240514	>sp|P52430|PON1_MOUSE Serum paraoxonase/arylesterase 1 OS=Mus musculus OX=10090 GN=Pon1 PE=1 SV=2				P52430	P52430	PON1_MOUSE	Mus musculus	Pon1	Serum paraoxonase/arylesterase 1	598.294	0.031	1	0
