# Supplementary material for: Type II Alveolar Epithelial Cells Promote Sepsis‐Induced Immunosuppression in Alveolar Macrophages via Exosomal lncRNA Rmrp Release
Source: Adv Sci (Weinh). 2025 Nov 3;13(1):e00376. doi: 10.1002/advs.202500376 (PMC12766999; doi:10.1002/advs.202500376)
Supplement: Supplementary file 3 — Supporting Information [file ADVS-13-e00376-s003.xlsx]

## Sheet: Sheet1
Table S4. Proteins interacted with sense Pfkfb3 mRNA but not anti-sense Pfkfb3 mRNA identified using biotin-RNA pulldown assay followed by MS
PG.Database	PG.OrganismId	PG.Protein Existence	PG.Sequence Version	PG.FASTAName	PG.FASTAHeader	PG.CellularComponent	PG.BiologicalProcess	PG.MolecularFunction	PG.UniprotIds	PG.ProteinAccessions	PG.ProteinNames	PG.Organisms	PG.Genes	PG.ProteinDescriptions	ZL-IP-MLE-12_Slot2-31_1_32031.d.PG.Label-Free Quant	ZL-IP-MLE-12_Slot2-31_1_32031.d.PG.Coverage	ZL-IP-MLE-12_Slot2-31_1_32031.d.PG.UniquePeptidesForQuantInRun	ZL-IP-MLE-12_Slot2-31_1_32031.d.PG.QValue
sp	10090	1	1	Mus musculus_reviewed_20240514	>sp|P22893|TTP_MOUSE mRNA decay activator protein ZFP36 OS=Mus musculus OX=10090 GN=Zfp36 PE=1 SV=1				P22893	P22893	TTP_MOUSE	Mus musculus	Zfp36	mRNA decay activator protein ZFP36	422.242	0.093	1	0
sp	10090	1	3	Mus musculus_reviewed_20240514	>sp|Q9WV27|AT1A4_MOUSE Sodium/potassium-transporting ATPase subunit alpha-4 OS=Mus musculus OX=10090 GN=Atp1a4 PE=1 SV=3				Q9WV27	Q9WV27	AT1A4_MOUSE	Mus musculus	Atp1a4	Sodium/potassium-transporting ATPase subunit alpha-4	5095.96	0.016	1	0
sp	10090	1	2	Mus musculus_reviewed_20240514	>sp|P97369|NCF4_MOUSE Neutrophil cytosol factor 4 OS=Mus musculus OX=10090 GN=Ncf4 PE=1 SV=2				P97369	P97369	NCF4_MOUSE	Mus musculus	Ncf4	Neutrophil cytosol factor 4	1595.16	0.029	1	0
sp	10090	1	1	Mus musculus_reviewed_20240514	>sp|Q64467|G3PT_MOUSE Glyceraldehyde-3-phosphate dehydrogenase, testis-specific OS=Mus musculus OX=10090 GN=Gapdhs PE=1 SV=1				Q64467	Q64467	G3PT_MOUSE	Mus musculus	Gapdhs	Glyceraldehyde-3-phosphate dehydrogenase, testis-specific	6688.14	0.057	2	0
sp	10090	1	4;1	Mus musculus_reviewed_20240514	>sp|P12382|PFKAL_MOUSE ATP-dependent 6-phosphofructokinase, liver type OS=Mus musculus OX=10090 GN=Pfkl PE=1 SV=4;>sp|Q9WUA3|PFKAP_MOUSE ATP-dependent 6-phosphofructokinase, platelet type OS=Mus musculus OX=10090 GN=Pfkp PE=1 SV=1	;	;	;	P12382;Q9WUA3	P12382;Q9WUA3	PFKAL_MOUSE;PFKAP_MOUSE	Mus musculus	Pfkl;Pfkp	ATP-dependent 6-phosphofructokinase, liver type;ATP-dependent 6-phosphofructokinase, platelet type	338.36	2.4%;2.4%	1	0
sp	10090	1	1	Mus musculus_reviewed_20240514	>sp|Q9D8C6|MED11_MOUSE Mediator of RNA polymerase II transcription subunit 11 OS=Mus musculus OX=10090 GN=Med11 PE=1 SV=1				Q9D8C6	Q9D8C6	MED11_MOUSE	Mus musculus	Med11	Mediator of RNA polymerase II transcription subunit 11	560.557	0.231	1	0
sp	10090	1	2	Mus musculus_reviewed_20240514	>sp|Q61879|MYH10_MOUSE Myosin-10 OS=Mus musculus OX=10090 GN=Myh10 PE=1 SV=2				Q61879	Q61879	MYH10_MOUSE	Mus musculus	Myh10	Myosin-10	1546.28	0.014	2	0
sp	10090	1	1	Mus musculus_reviewed_20240514	>sp|Q6IFX2|K1C42_MOUSE Keratin, type I cytoskeletal 42 OS=Mus musculus OX=10090 GN=Krt42 PE=1 SV=1				Q6IFX2	Q6IFX2	K1C42_MOUSE	Mus musculus	Krt42	Keratin, type I cytoskeletal 42	7004.38	0.069	3	0
sp	10090	1	3	Mus musculus_reviewed_20240514	>sp|P18872|GNAO_MOUSE Guanine nucleotide-binding protein G(o) subunit alpha OS=Mus musculus OX=10090 GN=Gnao1 PE=1 SV=3				P18872	P18872	GNAO_MOUSE	Mus musculus	Gnao1	Guanine nucleotide-binding protein G(o) subunit alpha	3498.2	0.073	2	0
sp	10090	1	1	Mus musculus_reviewed_20240514	>sp|Q9R1P3|PSB2_MOUSE Proteasome subunit beta type-2 OS=Mus musculus OX=10090 GN=Psmb2 PE=1 SV=1				Q9R1P3	Q9R1P3	PSB2_MOUSE	Mus musculus	Psmb2	Proteasome subunit beta type-2	1212.02	0.149	2	0
sp	10090	1	1	Mus musculus_reviewed_20240514	>sp|Q9D6R2|IDH3A_MOUSE Isocitrate dehydrogenase [NAD] subunit alpha, mitochondrial OS=Mus musculus OX=10090 GN=Idh3a PE=1 SV=1				Q9D6R2	Q9D6R2	IDH3A_MOUSE	Mus musculus	Idh3a	Isocitrate dehydrogenase [NAD] subunit alpha, mitochondrial	1760.89	0.12	4	0
sp	10090	1	3	Mus musculus_reviewed_20240514	>sp|Q8VHX6|FLNC_MOUSE Filamin-C OS=Mus musculus OX=10090 GN=Flnc PE=1 SV=3				Q8VHX6	Q8VHX6	FLNC_MOUSE	Mus musculus	Flnc	Filamin-C	898.555	0.012	2	0
sp	10090	1	2	Mus musculus_reviewed_20240514	>sp|P48725|PCNT_MOUSE Pericentrin OS=Mus musculus OX=10090 GN=Pcnt PE=1 SV=2				P48725	P48725	PCNT_MOUSE	Mus musculus	Pcnt	Pericentrin	877.277	0.011	3	0
sp	10090	1	2	Mus musculus_reviewed_20240514	>sp|P50518|VATE1_MOUSE V-type proton ATPase subunit E 1 OS=Mus musculus OX=10090 GN=Atp6v1e1 PE=1 SV=2				P50518	P50518	VATE1_MOUSE	Mus musculus	Atp6v1e1	V-type proton ATPase subunit E 1	2373.77	0.062	1	0
sp	10090	1	3	Mus musculus_reviewed_20240514	>sp|P01029|CO4B_MOUSE Complement C4-B OS=Mus musculus OX=10090 GN=C4b PE=1 SV=3				P01029	P01029	CO4B_MOUSE	Mus musculus	C4b	Complement C4-B	623.625	0.013	1	0
sp	10090	1	3	Mus musculus_reviewed_20240514	>sp|Q9CQV8|1433B_MOUSE 14-3-3 protein beta/alpha OS=Mus musculus OX=10090 GN=Ywhab PE=1 SV=3				Q9CQV8	Q9CQV8	1433B_MOUSE	Mus musculus	Ywhab	14-3-3 protein beta/alpha	888.807	0.134	2	0
sp	10090	1	1	Mus musculus_reviewed_20240514	>sp|P60879|SNP25_MOUSE Synaptosomal-associated protein 25 OS=Mus musculus OX=10090 GN=Snap25 PE=1 SV=1				P60879	P60879	SNP25_MOUSE	Mus musculus	Snap25	Synaptosomal-associated protein 25	575.025	0.078	1	0
sp	10090	1	1	Mus musculus_reviewed_20240514	>sp|P14094|AT1B1_MOUSE Sodium/potassium-transporting ATPase subunit beta-1 OS=Mus musculus OX=10090 GN=Atp1b1 PE=1 SV=1				P14094	P14094	AT1B1_MOUSE	Mus musculus	Atp1b1	Sodium/potassium-transporting ATPase subunit beta-1	820.479	0.043	1	0
sp	10090	1	1	Mus musculus_reviewed_20240514	>sp|Q05920|PYC_MOUSE Pyruvate carboxylase, mitochondrial OS=Mus musculus OX=10090 GN=Pc PE=1 SV=1				Q05920	Q05920	PYC_MOUSE	Mus musculus	Pc	Pyruvate carboxylase, mitochondrial	7683.95	0.008	1	0
sp	10090	1	2	Mus musculus_reviewed_20240514	>sp|Q31125|S39A7_MOUSE Zinc transporter SLC39A7 OS=Mus musculus OX=10090 GN=Slc39a7 PE=1 SV=2				Q31125	Q31125	S39A7_MOUSE	Mus musculus	Slc39a7	Zinc transporter SLC39A7	534.075	0.059	2	0
sp	10090	1	3	Mus musculus_reviewed_20240514	>sp|Q80X90|FLNB_MOUSE Filamin-B OS=Mus musculus OX=10090 GN=Flnb PE=1 SV=3				Q80X90	Q80X90	FLNB_MOUSE	Mus musculus	Flnb	Filamin-B	970.777	0.006	1	0
sp	10090	1	3	Mus musculus_reviewed_20240514	>sp|P50446|K2C6A_MOUSE Keratin, type II cytoskeletal 6A OS=Mus musculus OX=10090 GN=Krt6a PE=1 SV=3				P50446	P50446	K2C6A_MOUSE	Mus musculus	Krt6a	Keratin, type II cytoskeletal 6A	19814.2	0.186	5	0
sp	10090	1	1	Mus musculus_reviewed_20240514	>sp|O70433|FHL2_MOUSE Four and a half LIM domains protein 2 OS=Mus musculus OX=10090 GN=Fhl2 PE=1 SV=1				O70433	O70433	FHL2_MOUSE	Mus musculus	Fhl2	Four and a half LIM domains protein 2	5145.41	0.197	5	0
sp	10090	1	1	Mus musculus_reviewed_20240514	>sp|Q9EQU5|SET_MOUSE Protein SET OS=Mus musculus OX=10090 GN=Set PE=1 SV=1				Q9EQU5	Q9EQU5	SET_MOUSE	Mus musculus	Set	Protein SET	466.054	0.045	1	0
sp	10090	1	1	Mus musculus_reviewed_20240514	>sp|P62482|KCAB2_MOUSE Voltage-gated potassium channel subunit beta-2 OS=Mus musculus OX=10090 GN=Kcnab2 PE=1 SV=1				P62482	P62482	KCAB2_MOUSE	Mus musculus	Kcnab2	Voltage-gated potassium channel subunit beta-2	3688.1	0.237	4	0
sp	10090	1	2	Mus musculus_reviewed_20240514	>sp|Q7TMF3|NDUAC_MOUSE NADH dehydrogenase [ubiquinone] 1 alpha subcomplex subunit 12 OS=Mus musculus OX=10090 GN=Ndufa12 PE=1 SV=2				Q7TMF3	Q7TMF3	NDUAC_MOUSE	Mus musculus	Ndufa12	NADH dehydrogenase [ubiquinone] 1 alpha subcomplex subunit 12	1861.3	0.055	1	0
sp	10090	1	3	Mus musculus_reviewed_20240514	>sp|Q61490|CD166_MOUSE CD166 antigen OS=Mus musculus OX=10090 GN=Alcam PE=1 SV=3				Q61490	Q61490	CD166_MOUSE	Mus musculus	Alcam	CD166 antigen	109.454	0.024	1	0
sp	10090	1	3;1;1	Mus musculus_reviewed_20240514	>sp|P57722|PCBP3_MOUSE Poly(rC)-binding protein 3 OS=Mus musculus OX=10090 GN=Pcbp3 PE=1 SV=3;>sp|P60335|PCBP1_MOUSE Poly(rC)-binding protein 1 OS=Mus musculus OX=10090 GN=Pcbp1 PE=1 SV=1;>sp|Q61990|PCBP2_MOUSE Poly(rC)-binding protein 2 OS=Mus musculus OX=10090 GN=Pcbp2 PE=1 SV=1	;;	;;	;;	P57722;P60335;Q61990	P57722;P60335;Q61990	PCBP3_MOUSE;PCBP1_MOUSE;PCBP2_MOUSE	Mus musculus	Pcbp3;Pcbp1;Pcbp2	Poly(rC)-binding protein 3;Poly(rC)-binding protein 1;Poly(rC)-binding protein 2	523.541	5.4%;5.6%;5.5%	1	0
sp	10090	1	2	Mus musculus_reviewed_20240514	>sp|Q62523|ZYX_MOUSE Zyxin OS=Mus musculus OX=10090 GN=Zyx PE=1 SV=2				Q62523	Q62523	ZYX_MOUSE	Mus musculus	Zyx	Zyxin	6340.89	0.137	5	0
sp	10090	1	3	Mus musculus_reviewed_20240514	>sp|P12023|A4_MOUSE Amyloid-beta precursor protein OS=Mus musculus OX=10090 GN=App PE=1 SV=3				P12023	P12023	A4_MOUSE	Mus musculus	App	Amyloid-beta precursor protein	6462.77	0.013	1	0
sp	10090	1	1	Mus musculus_reviewed_20240514	>sp|Q6P2L7|GOLM2_MOUSE Protein GOLM2 OS=Mus musculus OX=10090 GN=Golm2 PE=1 SV=1				Q6P2L7	Q6P2L7	GOLM2_MOUSE	Mus musculus	Golm2	Protein GOLM2	369.675	0.037	1	0
sp	10090	3	1	Mus musculus_reviewed_20240514	>sp|Q6IME9|K2C72_MOUSE Keratin, type II cytoskeletal 72 OS=Mus musculus OX=10090 GN=Krt72 PE=3 SV=1				Q6IME9	Q6IME9	K2C72_MOUSE	Mus musculus	Krt72	Keratin, type II cytoskeletal 72	5643.51	0.023	1	0
sp	10090	1	1	Mus musculus_reviewed_20240514	>sp|Q6IFZ6|K2C1B_MOUSE Keratin, type II cytoskeletal 1b OS=Mus musculus OX=10090 GN=Krt77 PE=1 SV=1				Q6IFZ6	Q6IFZ6	K2C1B_MOUSE	Mus musculus	Krt77	Keratin, type II cytoskeletal 1b	22056.3	0.059	4	0
sp	10090	1	1	Mus musculus_reviewed_20240514	>sp|Q9CY66|GAR1_MOUSE H/ACA ribonucleoprotein complex subunit 1 OS=Mus musculus OX=10090 GN=Gar1 PE=1 SV=1				Q9CY66	Q9CY66	GAR1_MOUSE	Mus musculus	Gar1	H/ACA ribonucleoprotein complex subunit 1	3125.28	0.039	1	0
sp	10090	1	2	Mus musculus_reviewed_20240514	>sp|Q9JKB3|YBOX3_MOUSE Y-box-binding protein 3 OS=Mus musculus OX=10090 GN=Ybx3 PE=1 SV=2				Q9JKB3	Q9JKB3	YBOX3_MOUSE	Mus musculus	Ybx3	Y-box-binding protein 3	450.961	0.053	1	0
sp	10090	1	4;3	Mus musculus_reviewed_20240514	>sp|P48962|ADT1_MOUSE ADP/ATP translocase 1 OS=Mus musculus OX=10090 GN=Slc25a4 PE=1 SV=4;>sp|P51881|ADT2_MOUSE ADP/ATP translocase 2 OS=Mus musculus OX=10090 GN=Slc25a5 PE=1 SV=3	;	;	;	P48962;P51881	P48962;P51881	ADT1_MOUSE;ADT2_MOUSE	Mus musculus	Slc25a4;Slc25a5	ADP/ATP translocase 1;ADP/ATP translocase 2	9066.71	12.8%;12.8%	3	0
sp	10090	1;1;1;1;1;1;1;1;4;1;1;1;1;4;1;4;1	1;1;1;1;2;1;1;1;1;1;1;1;1;1;1;1;1	Mus musculus_reviewed_20240514	>sp|P01796|HVM27_MOUSE Ig heavy chain V-III region A4 OS=Mus musculus OX=10090 PE=1 SV=1;>sp|P01797|HVM28_MOUSE Ig heavy chain V-III region U61 OS=Mus musculus OX=10090 PE=1 SV=1;>sp|P01798|HVM29_MOUSE Ig heavy chain V-III region E109 OS=Mus musculus OX=10090 PE=1 SV=1;>sp|P01799|HVM30_MOUSE Ig heavy chain V-III region ABE-47N OS=Mus musculus OX=10090 PE=1 SV=1;>sp|P01800|HVM31_MOUSE Ig heavy cha…	;;;;;;;;;;;;;;;;	;;;;;;;;;;;;;;;;	;;;;;;;;;;;;;;;;	P01796;P01797;P01798;P01799;P01800;P01801;P01802;P01803;P01804;P18524;P18525;P18526;P18527;P18528;P18529;P18530;P84751	P01796;P01797;P01798;P01799;P01800;P01801;P01802;P01803;P01804;P18524;P18525;P18526;P18527;P18528;P18529;P18530;P84751	HVM27_MOUSE;HVM28_MOUSE;HVM29_MOUSE;HVM30_MOUSE;HVM31_MOUSE;HVM32_MOUSE;HVM33_MOUSE;HVM34_MOUSE;HVM35_MOUSE;HVM53_MOUSE;HVM54_MOUSE;HVM55_MOUSE;HVM56_MOUSE;HVM57_MOUSE;HVM58_MOUSE;HVM59_MOUSE;HVM63_MOUSE	Mus musculus	NaN	Ig heavy chain V-III region A4;Ig heavy chain V-III region U61;Ig heavy chain V-III region E109;Ig heavy chain V-III region ABE-47N;Ig heavy chain V-III region T957;Ig heavy chain V-III region J606;Ig heavy chain V-III region W3082;Ig heavy chain V region AMPC1;Ig heavy chain V-III region HPC76 (Fragment);Ig heavy chain V region RF;Ig heavy chain V region 5-84;Ig heavy chain V region 345;Ig heavy…	3394.71	6.2%;6.2%;6.2%;6.2%;6.2%;6.1%;6.1%;6.2%;6.3%;6%;6%;6%;7.2%;7.1%;6%;6%;3%	1	0
sp	10090	1	2	Mus musculus_reviewed_20240514	>sp|Q9D2G5|SYNJ2_MOUSE Synaptojanin-2 OS=Mus musculus OX=10090 GN=Synj2 PE=1 SV=2				Q9D2G5	Q9D2G5	SYNJ2_MOUSE	Mus musculus	Synj2	Synaptojanin-2	630.678	0.01	1	0
sp	10090	1	3	Mus musculus_reviewed_20240514	>sp|P46638|RB11B_MOUSE Ras-related protein Rab-11B OS=Mus musculus OX=10090 GN=Rab11b PE=1 SV=3;>sp|P62492|RB11A_MOUSE Ras-related protein Rab-11A OS=Mus musculus OX=10090 GN=Rab11a PE=1 SV=3	;	;	;	P46638;P62492	P46638;P62492	RB11B_MOUSE;RB11A_MOUSE	Mus musculus	Rab11b;Rab11a	Ras-related protein Rab-11B;Ras-related protein Rab-11A	551.507	5.5%;5.6%	1	0
sp	10090	1	1;2	Mus musculus_reviewed_20240514	>sp|Q149F3|ERF3B_MOUSE Eukaryotic peptide chain release factor GTP-binding subunit ERF3B OS=Mus musculus OX=10090 GN=Gspt2 PE=1 SV=1;>sp|Q8R050|ERF3A_MOUSE Eukaryotic peptide chain release factor GTP-binding subunit ERF3A OS=Mus musculus OX=10090 GN=Gspt1 PE=1 SV=2	;	;	;	Q149F3;Q8R050	Q149F3;Q8R050	ERF3B_MOUSE;ERF3A_MOUSE	Mus musculus	Gspt2;Gspt1	Eukaryotic peptide chain release factor GTP-binding subunit ERF3B;Eukaryotic peptide chain release factor GTP-binding subunit ERF3A	99.6239	1.7%;1.7%	1	0
sp	10090	1	4	Mus musculus_reviewed_20240514	>sp|P11276|FINC_MOUSE Fibronectin OS=Mus musculus OX=10090 GN=Fn1 PE=1 SV=4				P11276	P11276	FINC_MOUSE	Mus musculus	Fn1	Fibronectin	1222.47	0.008	2	0
sp	10090	2	1	Mus musculus_reviewed_20240514	>sp|Q3V172|SE1L2_MOUSE Protein sel-1 homolog 2 OS=Mus musculus OX=10090 GN=Sel1l2 PE=2 SV=1				Q3V172	Q3V172	SE1L2_MOUSE	Mus musculus	Sel1l2	Protein sel-1 homolog 2	1060.47	0.019	1	0
sp	10090	1	3	Mus musculus_reviewed_20240514	>sp|Q8CI94|PYGB_MOUSE Glycogen phosphorylase, brain form OS=Mus musculus OX=10090 GN=Pygb PE=1 SV=3				Q8CI94	Q8CI94	PYGB_MOUSE	Mus musculus	Pygb	Glycogen phosphorylase, brain form	332.432	0.017	1	0
sp	10090	1	2	Mus musculus_reviewed_20240514	>sp|P01942|HBA_MOUSE Hemoglobin subunit alpha OS=Mus musculus OX=10090 GN=Hba PE=1 SV=2				P01942	P01942	HBA_MOUSE	Mus musculus	Hba	Hemoglobin subunit alpha	5179.47	0.169	2	0
sp	10090	1	1	Mus musculus_reviewed_20240514	>sp|Q9R1P4|PSA1_MOUSE Proteasome subunit alpha type-1 OS=Mus musculus OX=10090 GN=Psma1 PE=1 SV=1				Q9R1P4	Q9R1P4	PSA1_MOUSE	Mus musculus	Psma1	Proteasome subunit alpha type-1	339.816	0.046	1	0
sp	10090	1	1	Mus musculus_reviewed_20240514	>sp|Q9CZ30|OLA1_MOUSE Obg-like ATPase 1 OS=Mus musculus OX=10090 GN=Ola1 PE=1 SV=1				Q9CZ30	Q9CZ30	OLA1_MOUSE	Mus musculus	Ola1	Obg-like ATPase 1	161.452	0.038	1	0
sp	10090	1	2	Mus musculus_reviewed_20240514	>sp|Q8BK63|KC1A_MOUSE Casein kinase I isoform alpha OS=Mus musculus OX=10090 GN=Csnk1a1 PE=1 SV=2				Q8BK63	Q8BK63	KC1A_MOUSE	Mus musculus	Csnk1a1	Casein kinase I isoform alpha	5522.29	0.045	1	0
sp	10090	1	2	Mus musculus_reviewed_20240514	>sp|Q60749|KHDR1_MOUSE KH domain-containing, RNA-binding, signal transduction-associated protein 1 OS=Mus musculus OX=10090 GN=Khdrbs1 PE=1 SV=2				Q60749	Q60749	KHDR1_MOUSE	Mus musculus	Khdrbs1	KH domain-containing, RNA-binding, signal transduction-associated protein 1	600.105	0.032	1	0
sp	10090	1	1	Mus musculus_reviewed_20240514	>sp|O08795|GLU2B_MOUSE Glucosidase 2 subunit beta OS=Mus musculus OX=10090 GN=Prkcsh PE=1 SV=1				O08795	O08795	GLU2B_MOUSE	Mus musculus	Prkcsh	Glucosidase 2 subunit beta	1459.18	0.021	1	0
sp	10090	1	2	Mus musculus_reviewed_20240514	>sp|Q9CZ13|QCR1_MOUSE Cytochrome b-c1 complex subunit 1, mitochondrial OS=Mus musculus OX=10090 GN=Uqcrc1 PE=1 SV=2				Q9CZ13	Q9CZ13	QCR1_MOUSE	Mus musculus	Uqcrc1	Cytochrome b-c1 complex subunit 1, mitochondrial	793.431	0.025	1	0
sp	10090	1	1	Mus musculus_reviewed_20240514	>sp|Q61103|REQU_MOUSE Zinc finger protein ubi-d4 OS=Mus musculus OX=10090 GN=Dpf2 PE=1 SV=1				Q61103	Q61103	REQU_MOUSE	Mus musculus	Dpf2	Zinc finger protein ubi-d4	2987.97	0.028	1	0
sp	10090	1	2	Mus musculus_reviewed_20240514	>sp|Q62422|OSTF1_MOUSE Osteoclast-stimulating factor 1 OS=Mus musculus OX=10090 GN=Ostf1 PE=1 SV=2				Q62422	Q62422	OSTF1_MOUSE	Mus musculus	Ostf1	Osteoclast-stimulating factor 1	727.171	0.056	1	0
sp	10090	1	2	Mus musculus_reviewed_20240514	>sp|P10649|GSTM1_MOUSE Glutathione S-transferase Mu 1 OS=Mus musculus OX=10090 GN=Gstm1 PE=1 SV=2				P10649	P10649	GSTM1_MOUSE	Mus musculus	Gstm1	Glutathione S-transferase Mu 1	719.682	0.142	2	0
sp	10090	1	1	Mus musculus_reviewed_20240514	>sp|P49717|MCM4_MOUSE DNA replication licensing factor MCM4 OS=Mus musculus OX=10090 GN=Mcm4 PE=1 SV=1				P49717	P49717	MCM4_MOUSE	Mus musculus	Mcm4	DNA replication licensing factor MCM4	408.575	0.013	1	0
sp	10090	1	1	Mus musculus_reviewed_20240514	>sp|P05214|TBA3_MOUSE Tubulin alpha-3 chain OS=Mus musculus OX=10090 GN=Tuba3a PE=1 SV=1				P05214	P05214	TBA3_MOUSE	Mus musculus	Tuba3a	Tubulin alpha-3 chain	539.723	0.031	1	0
sp	10090	1	1	Mus musculus_reviewed_20240514	>sp|O35685|NUDC_MOUSE Nuclear migration protein nudC OS=Mus musculus OX=10090 GN=Nudc PE=1 SV=1				O35685	O35685	NUDC_MOUSE	Mus musculus	Nudc	Nuclear migration protein nudC	512.19	0.045	1	0
sp	10090	1	1	Mus musculus_reviewed_20240514	>sp|Q61316|HSP74_MOUSE Heat shock 70 kDa protein 4 OS=Mus musculus OX=10090 GN=Hspa4 PE=1 SV=1				Q61316	Q61316	HSP74_MOUSE	Mus musculus	Hspa4	Heat shock 70 kDa protein 4	286.899	0.012	1	0
sp	10090	1	1	Mus musculus_reviewed_20240514	>sp|E9Q557|DESP_MOUSE Desmoplakin OS=Mus musculus OX=10090 GN=Dsp PE=1 SV=1				E9Q557	E9Q557	DESP_MOUSE	Mus musculus	Dsp	Desmoplakin	3006.69	0.009	2	0
sp	10090	1	2	Mus musculus_reviewed_20240514	>sp|P02088|HBB1_MOUSE Hemoglobin subunit beta-1 OS=Mus musculus OX=10090 GN=Hbb-b1 PE=1 SV=2				P02088	P02088	HBB1_MOUSE	Mus musculus	Hbb-b1	Hemoglobin subunit beta-1	1507.55	0.177	2	0
sp	10090	1	1	Mus musculus_reviewed_20240514	>sp|Q9DAW9|CNN3_MOUSE Calponin-3 OS=Mus musculus OX=10090 GN=Cnn3 PE=1 SV=1				Q9DAW9	Q9DAW9	CNN3_MOUSE	Mus musculus	Cnn3	Calponin-3	626.752	0.058	1	0
sp	10090	1	4	Mus musculus_reviewed_20240514	>sp|O08756|HCD2_MOUSE 3-hydroxyacyl-CoA dehydrogenase type-2 OS=Mus musculus OX=10090 GN=Hsd17b10 PE=1 SV=4				O08756	O08756	HCD2_MOUSE	Mus musculus	Hsd17b10	3-hydroxyacyl-CoA dehydrogenase type-2	286.729	0.065	1	0
sp	10090	1	1	Mus musculus_reviewed_20240514	>sp|Q9WVJ2|PSD13_MOUSE 26S proteasome non-ATPase regulatory subunit 13 OS=Mus musculus OX=10090 GN=Psmd13 PE=1 SV=1				Q9WVJ2	Q9WVJ2	PSD13_MOUSE	Mus musculus	Psmd13	26S proteasome non-ATPase regulatory subunit 13	477.287	0.032	1	0
sp	10090	1	2	Mus musculus_reviewed_20240514	>sp|O54785|LIMK2_MOUSE LIM domain kinase 2 OS=Mus musculus OX=10090 GN=Limk2 PE=1 SV=2				O54785	O54785	LIMK2_MOUSE	Mus musculus	Limk2	LIM domain kinase 2	285.793	0.02	1	0
sp	10090	1	2	Mus musculus_reviewed_20240514	>sp|Q6NZL0|MTCL3_MOUSE Microtubule cross-linking factor 3 OS=Mus musculus OX=10090 GN=Mtcl3 PE=1 SV=2				Q6NZL0	Q6NZL0	MTCL3_MOUSE	Mus musculus	Mtcl3	Microtubule cross-linking factor 3	352.079	0.007	1	0
sp	10090	1	3	Mus musculus_reviewed_20240514	>sp|Q9WU78|PDC6I_MOUSE Programmed cell death 6-interacting protein OS=Mus musculus OX=10090 GN=Pdcd6ip PE=1 SV=3				Q9WU78	Q9WU78	PDC6I_MOUSE	Mus musculus	Pdcd6ip	Programmed cell death 6-interacting protein	14134.1	0.013	1	0
sp	10090	1	2	Mus musculus_reviewed_20240514	>sp|Q2VIS4|FILA2_MOUSE Filaggrin-2 OS=Mus musculus OX=10090 GN=Flg2 PE=1 SV=2				Q2VIS4	Q2VIS4	FILA2_MOUSE	Mus musculus	Flg2	Filaggrin-2	756.65	0.007	1	0
sp	10090	1	3	Mus musculus_reviewed_20240514	>sp|Q9QYB1|CLIC4_MOUSE Chloride intracellular channel protein 4 OS=Mus musculus OX=10090 GN=Clic4 PE=1 SV=3				Q9QYB1	Q9QYB1	CLIC4_MOUSE	Mus musculus	Clic4	Chloride intracellular channel protein 4	279.59	0.047	1	0
sp	10090	1	1	Mus musculus_reviewed_20240514	>sp|Q3UTQ8|CDKL5_MOUSE Cyclin-dependent kinase-like 5 OS=Mus musculus OX=10090 GN=Cdkl5 PE=1 SV=1				Q3UTQ8	Q3UTQ8	CDKL5_MOUSE	Mus musculus	Cdkl5	Cyclin-dependent kinase-like 5	1356.05	0.013	1	0
sp	10090	1;2	1	Mus musculus_reviewed_20240514	>sp|Q3TWW8|SRSF6_MOUSE Serine/arginine-rich splicing factor 6 OS=Mus musculus OX=10090 GN=Srsf6 PE=1 SV=1;>sp|Q8VE97|SRSF4_MOUSE Serine/arginine-rich splicing factor 4 OS=Mus musculus OX=10090 GN=Srsf4 PE=2 SV=1	;	;	;	Q3TWW8;Q8VE97	Q3TWW8;Q8VE97	SRSF6_MOUSE;SRSF4_MOUSE	Mus musculus	Srsf6;Srsf4	Serine/arginine-rich splicing factor 6;Serine/arginine-rich splicing factor 4	564.867	3.5%;2.5%	1	0
sp	10090	1	2	Mus musculus_reviewed_20240514	>sp|Q4QRL3|CC88B_MOUSE Coiled-coil domain-containing protein 88B OS=Mus musculus OX=10090 GN=Ccdc88b PE=1 SV=2				Q4QRL3	Q4QRL3	CC88B_MOUSE	Mus musculus	Ccdc88b	Coiled-coil domain-containing protein 88B	1435.29	0.007	1	0
sp	10090	1	3	Mus musculus_reviewed_20240514	>sp|P26040|EZRI_MOUSE Ezrin OS=Mus musculus OX=10090 GN=Ezr PE=1 SV=3				P26040	P26040	EZRI_MOUSE	Mus musculus	Ezr	Ezrin	257.132	0.02	1	0
sp	10090	1	2	Mus musculus_reviewed_20240514	>sp|P18572|BASI_MOUSE Basigin OS=Mus musculus OX=10090 GN=Bsg PE=1 SV=2				P18572	P18572	BASI_MOUSE	Mus musculus	Bsg	Basigin	2187.46	0.08	2	0
sp	10090	1	3	Mus musculus_reviewed_20240514	>sp|Q63918|CAVN2_MOUSE Caveolae-associated protein 2 OS=Mus musculus OX=10090 GN=Cavin2 PE=1 SV=3				Q63918	Q63918	CAVN2_MOUSE	Mus musculus	Cavin2	Caveolae-associated protein 2	682.038	0.053	2	0
sp	10090	1	3	Mus musculus_reviewed_20240514	>sp|Q99K48|NONO_MOUSE Non-POU domain-containing octamer-binding protein OS=Mus musculus OX=10090 GN=Nono PE=1 SV=3				Q99K48	Q99K48	NONO_MOUSE	Mus musculus	Nono	Non-POU domain-containing octamer-binding protein	549.152	0.025	1	0
sp	10090	1	3	Mus musculus_reviewed_20240514	>sp|O08734|BAK_MOUSE Bcl-2 homologous antagonist/killer OS=Mus musculus OX=10090 GN=Bak1 PE=1 SV=3				O08734	O08734	BAK_MOUSE	Mus musculus	Bak1	Bcl-2 homologous antagonist/killer	582.428	0.124	2	0
sp	10090	1	1	Mus musculus_reviewed_20240514	>sp|P58137|ACOT8_MOUSE Acyl-coenzyme A thioesterase 8 OS=Mus musculus OX=10090 GN=Acot8 PE=1 SV=1				P58137	P58137	ACOT8_MOUSE	Mus musculus	Acot8	Acyl-coenzyme A thioesterase 8	495.467	0.047	1	0
sp	10090	1	1	Mus musculus_reviewed_20240514	>sp|P35802|GPM6A_MOUSE Neuronal membrane glycoprotein M6-a OS=Mus musculus OX=10090 GN=Gpm6a PE=1 SV=1				P35802	P35802	GPM6A_MOUSE	Mus musculus	Gpm6a	Neuronal membrane glycoprotein M6-a	180.91	0.05	1	0
sp	10090	1	4	Mus musculus_reviewed_20240514	>sp|P08553|NFM_MOUSE Neurofilament medium polypeptide OS=Mus musculus OX=10090 GN=Nefm PE=1 SV=4				P08553	P08553	NFM_MOUSE	Mus musculus	Nefm	Neurofilament medium polypeptide	703.012	0.027	1	0
sp	10090	1	3;1	Mus musculus_reviewed_20240514	>sp|O35737|HNRH1_MOUSE Heterogeneous nuclear ribonucleoprotein H OS=Mus musculus OX=10090 GN=Hnrnph1 PE=1 SV=3;>sp|P70333|HNRH2_MOUSE Heterogeneous nuclear ribonucleoprotein H2 OS=Mus musculus OX=10090 GN=Hnrnph2 PE=1 SV=1	;	;	;	O35737;P70333	O35737;P70333	HNRH1_MOUSE;HNRH2_MOUSE	Mus musculus	Hnrnph1;Hnrnph2	Heterogeneous nuclear ribonucleoprotein H;Heterogeneous nuclear ribonucleoprotein H2	597.358	3.8%;3.8%	1	0
sp	10090	1	2	Mus musculus_reviewed_20240514	>sp|P62897|CYC_MOUSE Cytochrome c, somatic OS=Mus musculus OX=10090 GN=Cycs PE=1 SV=2				P62897	P62897	CYC_MOUSE	Mus musculus	Cycs	Cytochrome c, somatic	444.444	0.105	1	0
sp	10090	1	1	Mus musculus_reviewed_20240514	>sp|P07309|TTHY_MOUSE Transthyretin OS=Mus musculus OX=10090 GN=Ttr PE=1 SV=1				P07309	P07309	TTHY_MOUSE	Mus musculus	Ttr	Transthyretin	814.887	0.156	1	0
sp	10090	1	3	Mus musculus_reviewed_20240514	>sp|Q02257|PLAK_MOUSE Junction plakoglobin OS=Mus musculus OX=10090 GN=Jup PE=1 SV=3				Q02257	Q02257	PLAK_MOUSE	Mus musculus	Jup	Junction plakoglobin	666.994	0.04	2	0
sp	10090	1	2	Mus musculus_reviewed_20240514	>sp|P60766|CDC42_MOUSE Cell division control protein 42 homolog OS=Mus musculus OX=10090 GN=Cdc42 PE=1 SV=2				P60766	P60766	CDC42_MOUSE	Mus musculus	Cdc42	Cell division control protein 42 homolog	334.523	0.11	2	0
sp	10090	1	2	Mus musculus_reviewed_20240514	>sp|G3X9C2|FBX50_MOUSE F-box only protein 50 OS=Mus musculus OX=10090 GN=Nccrp1 PE=1 SV=2				G3X9C2	G3X9C2	FBX50_MOUSE	Mus musculus	Nccrp1	F-box only protein 50	170.827	0.041	1	0
sp	10090	1	2	Mus musculus_reviewed_20240514	>sp|P55264|ADK_MOUSE Adenosine kinase OS=Mus musculus OX=10090 GN=Adk PE=1 SV=2				P55264	P55264	ADK_MOUSE	Mus musculus	Adk	Adenosine kinase	1001.42	0.03	1	0
sp	10090	1	4;1;1;1	Mus musculus_reviewed_20240514	>sp|Q64436|ATP4A_MOUSE Potassium-transporting ATPase alpha chain 1 OS=Mus musculus OX=10090 GN=Atp4a PE=1 SV=4;>sp|Q6PIC6|AT1A3_MOUSE Sodium/potassium-transporting ATPase subunit alpha-3 OS=Mus musculus OX=10090 GN=Atp1a3 PE=1 SV=1;>sp|Q6PIE5|AT1A2_MOUSE Sodium/potassium-transporting ATPase subunit alpha-2 OS=Mus musculus OX=10090 GN=Atp1a2 PE=1 SV=1;>sp|Q8VDN2|AT1A1_MOUSE Sodium/potassium-transp…	;;;	;;;	;;;	Q64436;Q6PIC6;Q6PIE5;Q8VDN2	Q64436;Q6PIC6;Q6PIE5;Q8VDN2	ATP4A_MOUSE;AT1A3_MOUSE;AT1A2_MOUSE;AT1A1_MOUSE	Mus musculus	Atp4a;Atp1a3;Atp1a2;Atp1a1	Potassium-transporting ATPase alpha chain 1;Sodium/potassium-transporting ATPase subunit alpha-3;Sodium/potassium-transporting ATPase subunit alpha-2;Sodium/potassium-transporting ATPase subunit alpha-1	613.045	1.5%;1.5%;1.5%;1.5%	1	0
sp	10090	1	2	Mus musculus_reviewed_20240514	>sp|Q8BK64|AHSA1_MOUSE Activator of 90 kDa heat shock protein ATPase homolog 1 OS=Mus musculus OX=10090 GN=Ahsa1 PE=1 SV=2				Q8BK64	Q8BK64	AHSA1_MOUSE	Mus musculus	Ahsa1	Activator of 90 kDa heat shock protein ATPase homolog 1	1339.94	0.065	1	0
sp	10090	1	1;2	Mus musculus_reviewed_20240514	>sp|Q7TNC4|LC7L2_MOUSE Putative RNA-binding protein Luc7-like 2 OS=Mus musculus OX=10090 GN=Luc7l2 PE=1 SV=1;>sp|Q9CYI4|LUC7L_MOUSE Putative RNA-binding protein Luc7-like 1 OS=Mus musculus OX=10090 GN=Luc7l PE=1 SV=2	;	;	;	Q7TNC4;Q9CYI4	Q7TNC4;Q9CYI4	LC7L2_MOUSE;LUC7L_MOUSE	Mus musculus	Luc7l2;Luc7l	Putative RNA-binding protein Luc7-like 2;Putative RNA-binding protein Luc7-like 1	2006.38	2.6%;2.7%	1	0
sp	10090	1	2;3	Mus musculus_reviewed_20240514	>sp|P63242|IF5A1_MOUSE Eukaryotic translation initiation factor 5A-1 OS=Mus musculus OX=10090 GN=Eif5a PE=1 SV=2;>sp|Q8BGY2|IF5A2_MOUSE Eukaryotic translation initiation factor 5A-2 OS=Mus musculus OX=10090 GN=Eif5a2 PE=1 SV=3	;	;	;	P63242;Q8BGY2	P63242;Q8BGY2	IF5A1_MOUSE;IF5A2_MOUSE	Mus musculus	Eif5a;Eif5a2	Eukaryotic translation initiation factor 5A-1;Eukaryotic translation initiation factor 5A-2	1045.55	7.8%;7.8%	1	0
sp	10090	1	2;1	Mus musculus_reviewed_20240514	>sp|P39053|DYN1_MOUSE Dynamin-1 OS=Mus musculus OX=10090 GN=Dnm1 PE=1 SV=2;>sp|Q8BZ98|DYN3_MOUSE Dynamin-3 OS=Mus musculus OX=10090 GN=Dnm3 PE=1 SV=1	;	;	;	P39053;Q8BZ98	P39053;Q8BZ98	DYN1_MOUSE;DYN3_MOUSE	Mus musculus	Dnm1;Dnm3	Dynamin-1;Dynamin-3	1229.03	1.3%;1.3%	1	0
sp	10090	1	1	Mus musculus_reviewed_20240514	>sp|Q60931|VDAC3_MOUSE Voltage-dependent anion-selective channel protein 3 OS=Mus musculus OX=10090 GN=Vdac3 PE=1 SV=1				Q60931	Q60931	VDAC3_MOUSE	Mus musculus	Vdac3	Voltage-dependent anion-selective channel protein 3	311.375	0.071	1	0
sp	10090	1	2	Mus musculus_reviewed_20240514	>sp|P17047|LAMP2_MOUSE Lysosome-associated membrane glycoprotein 2 OS=Mus musculus OX=10090 GN=Lamp2 PE=1 SV=2				P17047	P17047	LAMP2_MOUSE	Mus musculus	Lamp2	Lysosome-associated membrane glycoprotein 2	240.879	0.019	1	0
sp	10090	1	1	Mus musculus_reviewed_20240514	>sp|P62814|VATB2_MOUSE V-type proton ATPase subunit B, brain isoform OS=Mus musculus OX=10090 GN=Atp6v1b2 PE=1 SV=1				P62814	P62814	VATB2_MOUSE	Mus musculus	Atp6v1b2	V-type proton ATPase subunit B, brain isoform	570.597	0.029	1	0
sp	10090	1	2	Mus musculus_reviewed_20240514	>sp|P09528|FRIH_MOUSE Ferritin heavy chain OS=Mus musculus OX=10090 GN=Fth1 PE=1 SV=2				P09528	P09528	FRIH_MOUSE	Mus musculus	Fth1	Ferritin heavy chain	557.537	0.082	2	0
sp	10090	1	3	Mus musculus_reviewed_20240514	>sp|Q9Z1K5|ARI1_MOUSE E3 ubiquitin-protein ligase ARIH1 OS=Mus musculus OX=10090 GN=Arih1 PE=1 SV=3				Q9Z1K5	Q9Z1K5	ARI1_MOUSE	Mus musculus	Arih1	E3 ubiquitin-protein ligase ARIH1	1436.34	0.016	1	0
sp	10090	1	2	Mus musculus_reviewed_20240514	>sp|P52430|PON1_MOUSE Serum paraoxonase/arylesterase 1 OS=Mus musculus OX=10090 GN=Pon1 PE=1 SV=2				P52430	P52430	PON1_MOUSE	Mus musculus	Pon1	Serum paraoxonase/arylesterase 1	639.381	0.031	1	0
